# Supplementary material for: The Diplommatinidae of Fiji – a hotspot of Pacific land snail biodiversity (Caenogastropoda, Cyclophoroidea)
Source: Zookeys. 2015 Mar 16;(487):1–85. doi: 10.3897/zookeys.487.8463 (PMC4366685; doi:10.3897/zookeys.487.8463)
Supplement: XML Treatment for Diancta [file zookeys.487.8463-treatment1.xml]

<!DOCTYPE tp:taxon-treatment
  PUBLIC "-//TaxonX//DTD Taxonomic Treatment Publishing DTD v0 20100105//EN" "tax-treatment-NSO.dtd">
<tp:taxon-treatment xmlns:tp="http://www.plazi.org/taxpub"><tp:treatment-meta><kwd-group><label>Taxon classification</label><kwd><named-content content-type="kingdom">Animalia</named-content></kwd><kwd><named-content content-type="order">Mesogastropoda</named-content></kwd><kwd><named-content content-type="family">Diplommatinidae</named-content></kwd></kwd-group><mixed-citation publication-type="journal"><person-group><name><surname>Neubert</surname><given-names>Eike</given-names></name><name><surname>Bouchet</surname><given-names>Philippe</given-names></name></person-group><article-title>The <tp:taxon-name><tp:taxon-name-part taxon-name-part-type="family">Diplommatinidae</tp:taxon-name-part></tp:taxon-name> of Fiji – a hotspot of Pacific land snail biodiversity (<tp:taxon-name><tp:taxon-name-part taxon-name-part-type="subclass">Caenogastropoda</tp:taxon-name-part></tp:taxon-name>, <tp:taxon-name><tp:taxon-name-part taxon-name-part-type="superfamily">Cyclophoroidea</tp:taxon-name-part></tp:taxon-name>)</article-title><source>Zookeys</source><day>16</day><month>3</month><year>2015</year><volume>2015</volume><issue>487</issue><fpage>1</fpage><lpage>85</lpage><pub-id pub-id-type="doi">10.3897/zookeys.487.8463</pub-id></mixed-citation></tp:treatment-meta><tp:nomenclature><tp:taxon-name>
                        <tp:taxon-name-part taxon-name-part-type="genus">Diancta</tp:taxon-name-part>
                    </tp:taxon-name><tp:taxon-authority>Martens, 1864</tp:taxon-authority><tp:nomenclature-citation-list><tp:nomenclature-citation><tp:taxon-name><tp:taxon-name-part taxon-name-part-type="genus">Diancta</tp:taxon-name-part></tp:taxon-name><comment> Martens 1864, Monatsberichte der Königlichen Preussischen Akademie der Wissenschaften zu Berlin, (1864): 119. [Type species: <italic><tp:taxon-name><tp:taxon-name-part taxon-name-part-type="genus">Diplommatina</tp:taxon-name-part> <tp:taxon-name-part taxon-name-part-type="species">constricta</tp:taxon-name-part></tp:taxon-name></italic> Martens, 1864, by monotypy; Moluccas, Indonesia].</comment></tp:nomenclature-citation></tp:nomenclature-citation-list></tp:nomenclature><tp:treatment-sec sec-type="Diagnosis"><title>Diagnosis.</title><p>Shell dextral or sinistral, constriction easily visible to reduced, umbilicus always closed; protoconch usually with a pitted microsculpture; aperture shifted right or left of shell axis; no pleats visible in the aperture, columella reinforced by 1–2 plates situated right or left of the columella, often with a palatal callosity in opposition, parietalis can be present, often reduced; operculum corneous, multispiral, flat, with an elongate internal apophysis.</p></tp:treatment-sec><tp:treatment-sec sec-type="Remark"><title>Remark.</title><p><xref ref-type="bibr" rid="B15">Martens (1864</xref>: 119) defined the genus <italic><tp:taxon-name><tp:taxon-name-part taxon-name-part-type="genus">Diancta</tp:taxon-name-part></tp:taxon-name></italic> by “penultimate whorl with a constriction”. <xref ref-type="bibr" rid="B22">Quadras and Möllendorff (1895)</xref> added the new subgenus <italic><tp:taxon-name><tp:taxon-name-part taxon-name-part-type="genus">Paradiancta</tp:taxon-name-part></tp:taxon-name></italic> (type species <italic><tp:taxon-name><tp:taxon-name-part taxon-name-part-type="genus">Diancta</tp:taxon-name-part> <tp:taxon-name-part taxon-name-part-type="species">philippinica</tp:taxon-name-part></tp:taxon-name></italic> Quadras &amp; Möllendorff, 1895, from the Philippines), which is characterised by dextral shells with a long palatalis and columellaris. <xref ref-type="bibr" rid="B12">Kobelt (1902</xref>: 419) added to the general definition that the shell of <italic><tp:taxon-name><tp:taxon-name-part taxon-name-part-type="genus">Diancta</tp:taxon-name-part></tp:taxon-name></italic> is oval and somewhat irregularly coiled. This short summary shows that the definition of these genera is based on taxonomically unimportant shell characters. Constriction of the shell is not an autapomorphic but a plesiomorphic character; for example, it is found in other genera like <italic><tp:taxon-name><tp:taxon-name-part taxon-name-part-type="genus">Opisthostoma</tp:taxon-name-part></tp:taxon-name></italic> Blanford, 1860 (<xref ref-type="bibr" rid="B39">Vermeulen 1991</xref>: 140) and <italic><tp:taxon-name><tp:taxon-name-part taxon-name-part-type="genus">Diplommatina</tp:taxon-name-part></tp:taxon-name></italic> Benson, 1849 (<xref ref-type="bibr" rid="B40">Vermeulen 1993</xref>, <xref ref-type="bibr" rid="B41">1996</xref>: 116).</p><p>The diplommatinid species of Lord Howe Island were also placed in <italic><tp:taxon-name><tp:taxon-name-part taxon-name-part-type="genus">Diancta</tp:taxon-name-part></tp:taxon-name></italic> by <xref ref-type="bibr" rid="B35">Stanisic et al. (2010)</xref>. The shells of these species show some resemblance to those from Fiji, and may be closely related to the Fiji radiation. An analysis of the inner lamellar system of these species would be desirable.</p><!--PageBreak--></tp:treatment-sec><ref-list><ref id="B15"><mixed-citation xmlns:xlink="http://www.w3.org/1999/xlink" xlink:type="simple"><person-group><name name-style="western"><surname>Martens</surname><given-names>E</given-names></name></person-group> (<year>1864</year>) <article-title>Über neue Cyclostomaceen und Helicinen aus dem indischen Archipel.</article-title><source>Monatsberichte der Königlichen Preussischen Akademie der Wissenschaften zu Berlin</source> (<issue>1864</issue>): <fpage>116</fpage>–<lpage>121</lpage>.</mixed-citation></ref><ref id="B22"><mixed-citation xmlns:xlink="http://www.w3.org/1999/xlink" xlink:type="simple"><person-group><name name-style="western"><surname>Quadras</surname><given-names>JF</given-names></name><name name-style="western"><surname>Möllendorff</surname><given-names>OF von</given-names></name></person-group> (<year>1895</year>) <article-title>Diagnoses specierum novarum ex insulis Philippinis auctoribus.</article-title><source>Nachrichtsblatt der deutschen malakozoologischen Gesellschaft</source><volume>27</volume>(<issue>5-6</issue>): <fpage>73</fpage>–<lpage>88</lpage>.</mixed-citation></ref><ref id="B12"><mixed-citation xmlns:xlink="http://www.w3.org/1999/xlink" xlink:type="simple"><person-group><name name-style="western"><surname>Kobelt</surname><given-names>W</given-names></name></person-group> (<year>1902</year>) <chapter-title><tp:taxon-name><tp:taxon-name-part taxon-name-part-type="family">Cyclophoridae</tp:taxon-name-part></tp:taxon-name>.</chapter-title> In: <person-group><name name-style="western"><surname>Schulze</surname><given-names>FE</given-names></name></person-group> (Ed.) <source>Das Tierreich</source><volume>16</volume>. <publisher-name>R. Friedländer und Sohn</publisher-name>, <publisher-loc>Berlin</publisher-loc>, <size units="page">662 pp</size>.</mixed-citation></ref><ref id="B39"><mixed-citation xmlns:xlink="http://www.w3.org/1999/xlink" xlink:type="simple"><person-group><name name-style="western"><surname>Vermeulen</surname><given-names>JJ</given-names></name></person-group> (<year>1991</year>) <article-title>Notes on the non-marine molluscs of the island of Borneo 2. The genus <italic><tp:taxon-name><tp:taxon-name-part taxon-name-part-type="genus">Opisthostoma</tp:taxon-name-part></tp:taxon-name></italic> (<tp:taxon-name><tp:taxon-name-part taxon-name-part-type="class">Gastropoda</tp:taxon-name-part></tp:taxon-name> <tp:taxon-name><tp:taxon-name-part taxon-name-part-type="subclass">Prosobranchia</tp:taxon-name-part></tp:taxon-name>: <tp:taxon-name><tp:taxon-name-part taxon-name-part-type="family">Diplommatinidae</tp:taxon-name-part></tp:taxon-name>).</article-title><source>Basteria</source><volume>55</volume>: <fpage>139</fpage>–<lpage>163</lpage>.</mixed-citation></ref><ref id="B40"><mixed-citation xmlns:xlink="http://www.w3.org/1999/xlink" xlink:type="simple"><person-group><name name-style="western"><surname>Vermeulen</surname><given-names>JJ</given-names></name></person-group> (<year>1993</year>) <article-title>Notes on the non-marine molluscs of the island of Borneo 5. The genus <italic><tp:taxon-name><tp:taxon-name-part taxon-name-part-type="genus">Diplommatina</tp:taxon-name-part></tp:taxon-name></italic> (<tp:taxon-name><tp:taxon-name-part taxon-name-part-type="class">Gastropoda</tp:taxon-name-part></tp:taxon-name>, <tp:taxon-name><tp:taxon-name-part taxon-name-part-type="subclass">Prosobranchia</tp:taxon-name-part></tp:taxon-name>: <tp:taxon-name><tp:taxon-name-part taxon-name-part-type="family">Diplommatinidae</tp:taxon-name-part></tp:taxon-name>).</article-title><source>Basteria</source><volume>57</volume>: <fpage>3</fpage>–<lpage>69</lpage>.</mixed-citation></ref><ref id="B41"><mixed-citation xmlns:xlink="http://www.w3.org/1999/xlink" xlink:type="simple"><person-group><name name-style="western"><surname>Vermeulen</surname><given-names>JJ</given-names></name></person-group> (<year>1996</year>) <article-title>Notes on the non-marine molluscs of the island of Borneo 8. The genus <italic><tp:taxon-name><tp:taxon-name-part taxon-name-part-type="genus">Arinia</tp:taxon-name-part></tp:taxon-name></italic>; additions to the genera <italic><tp:taxon-name><tp:taxon-name-part taxon-name-part-type="genus">Diplommatina</tp:taxon-name-part></tp:taxon-name></italic> and <italic><tp:taxon-name><tp:taxon-name-part taxon-name-part-type="genus">Opisthostoma</tp:taxon-name-part></tp:taxon-name></italic> (<tp:taxon-name><tp:taxon-name-part taxon-name-part-type="class">Gastropoda</tp:taxon-name-part></tp:taxon-name> <tp:taxon-name><tp:taxon-name-part taxon-name-part-type="subclass">Prosobranchia</tp:taxon-name-part></tp:taxon-name>: <tp:taxon-name><tp:taxon-name-part taxon-name-part-type="family">Diplommatinidae</tp:taxon-name-part></tp:taxon-name>).</article-title><source>Basteria</source><volume>60</volume>: <fpage>87</fpage>–<lpage>138</lpage>.</mixed-citation></ref><ref id="B35"><mixed-citation xmlns:xlink="http://www.w3.org/1999/xlink" xlink:type="simple"><person-group><name name-style="western"><surname>Stanisic</surname><given-names>J</given-names></name><name name-style="western"><surname>Shea</surname><given-names>M</given-names></name><name name-style="western"><surname>Potter</surname><given-names>D</given-names></name><name name-style="western"><surname>Griffiths</surname><given-names>O</given-names></name></person-group> (<year>2010</year>) <article-title>Australian landsnails, 1. A field guide to eastern Australian species.</article-title><source>Mauritius</source>, <size units="page">591 pp</size>.</mixed-citation></ref></ref-list></tp:taxon-treatment>
