# Supplementary material for: The Diplommatinidae of Fiji – a hotspot of Pacific land snail biodiversity (Caenogastropoda, Cyclophoroidea)
Source: Zookeys. 2015 Mar 16;(487):1–85. doi: 10.3897/zookeys.487.8463 (PMC4366685; doi:10.3897/zookeys.487.8463)
Supplement: XML Treatment for Diancta macrostoma [file zookeys.487.8463-treatment2.xml]

<!DOCTYPE tp:taxon-treatment
  PUBLIC "-//TaxonX//DTD Taxonomic Treatment Publishing DTD v0 20100105//EN" "tax-treatment-NSO.dtd">
<tp:taxon-treatment xmlns:tp="http://www.plazi.org/taxpub"><tp:treatment-meta><kwd-group><label>Taxon classification</label><kwd><named-content content-type="kingdom">Animalia</named-content></kwd><kwd><named-content content-type="order">Mesogastropoda</named-content></kwd><kwd><named-content content-type="family">Diplommatinidae</named-content></kwd></kwd-group><mixed-citation publication-type="journal"><person-group><name><surname>Neubert</surname><given-names>Eike</given-names></name><name><surname>Bouchet</surname><given-names>Philippe</given-names></name></person-group><article-title>The <tp:taxon-name><tp:taxon-name-part taxon-name-part-type="family">Diplommatinidae</tp:taxon-name-part></tp:taxon-name> of Fiji – a hotspot of Pacific land snail biodiversity (<tp:taxon-name><tp:taxon-name-part taxon-name-part-type="subclass">Caenogastropoda</tp:taxon-name-part></tp:taxon-name>, <tp:taxon-name><tp:taxon-name-part taxon-name-part-type="superfamily">Cyclophoroidea</tp:taxon-name-part></tp:taxon-name>)</article-title><source>Zookeys</source><day>16</day><month>3</month><year>2015</year><volume>2015</volume><issue>487</issue><fpage>1</fpage><lpage>85</lpage><pub-id pub-id-type="doi">10.3897/zookeys.487.8463</pub-id></mixed-citation></tp:treatment-meta><tp:nomenclature><tp:taxon-name>
                        <tp:taxon-name-part taxon-name-part-type="genus">Diancta</tp:taxon-name-part>
                        <tp:taxon-name-part taxon-name-part-type="species">macrostoma</tp:taxon-name-part>
                    </tp:taxon-name><tp:taxon-authority>(Mousson, 1870)</tp:taxon-authority><xref ref-type="fig" rid="F2">Figs 2–4</xref><tp:nomenclature-citation-list><tp:nomenclature-citation><tp:taxon-name><tp:taxon-name-part taxon-name-part-type="genus">Diplommatina</tp:taxon-name-part> <tp:taxon-name-part taxon-name-part-type="species">martensi</tp:taxon-name-part> <tp:taxon-name-part taxon-name-part-type="infraspecific-rank">var.</tp:taxon-name-part> <tp:taxon-name-part taxon-name-part-type="variety">macrostoma</tp:taxon-name-part></tp:taxon-name><comment> Mousson 1870, Journal de Conchyliologie, 18: 184, pl. VIII, fig. 5. Type locality: “Ovalau, Vaini Loba et quelques autres points de Viti Levu”.</comment></tp:nomenclature-citation><tp:nomenclature-citation><tp:taxon-name><tp:taxon-name-part taxon-name-part-type="genus">Diancta</tp:taxon-name-part> <tp:taxon-name-part taxon-name-part-type="species">macrostoma</tp:taxon-name-part></tp:taxon-name><comment> Möllendorff 1897, Nachrichtsblatt der deutschen malakozoologischen Gesellschaft, 29 (1/2): 44.</comment></tp:nomenclature-citation></tp:nomenclature-citation-list></tp:nomenclature><tp:treatment-sec sec-type="Type data"><title>Type data.</title><p><tp:taxon-name><tp:taxon-name-part taxon-name-part-type="genus">Diplommatina</tp:taxon-name-part> <tp:taxon-name-part taxon-name-part-type="species">martensi</tp:taxon-name-part> <tp:taxon-name-part taxon-name-part-type="infraspecific-rank">var.</tp:taxon-name-part> <tp:taxon-name-part taxon-name-part-type="variety">macrostoma</tp:taxon-name-part></tp:taxon-name> Mousson: lectotype, here designated, ZMZ 526691a, paralectotypes ZMZ 526691/5, Ovalau, coll. Mousson ex Graeffe 1866. — <italic><tp:taxon-name><tp:taxon-name-part taxon-name-part-type="species">macrostoma</tp:taxon-name-part></tp:taxon-name></italic> Möllendorff: lectotype designated by <xref ref-type="bibr" rid="B45">Zilch (1953</xref>: 18) SMF 104905/1, Fiji [“in insula Vitilevu”], coll. Möllendorff ex Mousson.</p><p>When establishing <italic><tp:taxon-name><tp:taxon-name-part taxon-name-part-type="genus">Diancta</tp:taxon-name-part> <tp:taxon-name-part taxon-name-part-type="species">macrostoma</tp:taxon-name-part></tp:taxon-name></italic> as a new species, Möllendorff cited “<italic><tp:taxon-name><tp:taxon-name-part taxon-name-part-type="genus">Diplommatina</tp:taxon-name-part> <tp:taxon-name-part taxon-name-part-type="species">macrostoma</tp:taxon-name-part></tp:taxon-name></italic> Mouss. ms.”, apparently unaware that Mousson had already described it as <tp:taxon-name><tp:taxon-name-part taxon-name-part-type="genus">Diplommatina</tp:taxon-name-part> <tp:taxon-name-part taxon-name-part-type="species">martensi</tp:taxon-name-part> <tp:taxon-name-part taxon-name-part-type="infraspecific-rank">var.</tp:taxon-name-part> <tp:taxon-name-part taxon-name-part-type="variety">macrostoma</tp:taxon-name-part></tp:taxon-name>. The two names are homonyms but, as they are not based on the same name-bearing types, they are not objective synonyms.</p></tp:treatment-sec><tp:treatment-sec sec-type="Diagnosis"><title>Diagnosis.</title><p>Shell sinistral, elongate, sculpture of widely spaced ribs, ribbing pattern constant throughout teleoconch.</p></tp:treatment-sec><tp:treatment-sec sec-type="Description"><title>Description.</title><p>Shell sinistral, elongate oval, yellowish; last whorl constricted; protoconch broad, obtuse, with a fine pattern of granules; umbilicus closed, concave narrow periomphalum; teleoconch sculpture of coarse widely spaced ribs, ribbing pattern constant throughout the shell, somewhat denser on the dorsal side of penultimate whorl; aperture broadly subquadrate, peristome doubled, with the upper left edge slightly protruding; apertural rims connected by a thin, slightly detaching callus; aperture only just attached to the last whorl; no pleats visible in the aperture; inside the shell, two small columellar plates present.</p><p>Operculum corneous, flat, internally with a small lamella.</p></tp:treatment-sec><tp:treatment-sec sec-type="Measurements"><title>Measurements.</title><p>Lectotype (Fig. <xref ref-type="fig" rid="F2">2</xref>): H = 2.86; D = 1.93; PH = 1.4; PD = 1.35; W = 5.</p><fig id="F2" position="float" orientation="portrait"><label>Figures 2–4.</label><caption><p><italic><tp:taxon-name><tp:taxon-name-part taxon-name-part-type="genus">Diancta</tp:taxon-name-part> <tp:taxon-name-part taxon-name-part-type="species">macrostoma</tp:taxon-name-part></tp:taxon-name></italic> (Mousson, 1870). <bold>2</bold> Lectotype ZMZ 526691 Fiji, Ovalau, H = 2.84 mm <bold>3</bold> paratype, last whorl opened to show internal lamellae (enlarged, not to scale) <bold>4</bold> operculum <bold>4a</bold> inner surface <bold>4b</bold> outer surface. Figure 1 ×10, Figure 3 ×40 magnification.</p></caption><graphic xmlns:xlink="http://www.w3.org/1999/xlink" xlink:href="zookeys-487-001-g002.jpg" position="float" orientation="portrait" xlink:type="simple" id="oo_39989.jpg"/></fig></tp:treatment-sec><tp:treatment-sec sec-type="Distribution"><title>Distribution</title><p>(not shown on map). Ovalau Island.</p></tp:treatment-sec><tp:treatment-sec sec-type="Remarks"><title>Remarks.</title><p>Mousson also recorded this species from Viti Levu. The re-investigation of his specimens revealed that none of them is conspecific with the lectotype of <italic><tp:taxon-name><tp:taxon-name-part taxon-name-part-type="genus">Diancta</tp:taxon-name-part> <tp:taxon-name-part taxon-name-part-type="species">macrostoma</tp:taxon-name-part></tp:taxon-name></italic>. For revised identification of these specimens, see Tab. <xref ref-type="table" rid="T2">2</xref>.</p></tp:treatment-sec><tp:treatment-sec><!--Section generated to contain objects referenced in tp:taxon-treatment.--><table-wrap id="T2" position="float" orientation="portrait"><label>Table 2.</label><caption><p>Dimensions of four species of <italic><tp:taxon-name><tp:taxon-name-part taxon-name-part-type="genus">Diancta</tp:taxon-name-part></tp:taxon-name></italic> from the Wailotua karst, all values in µm.</p></caption><table rules="all"><tbody><tr><th rowspan="1" colspan="1"/><th rowspan="1" colspan="2"><italic><tp:taxon-name><tp:taxon-name-part taxon-name-part-type="genus">Diancta</tp:taxon-name-part> <tp:taxon-name-part taxon-name-part-type="species">martensi</tp:taxon-name-part></tp:taxon-name></italic></th><th rowspan="1" colspan="2"><italic><tp:taxon-name><tp:taxon-name-part taxon-name-part-type="genus">Diancta</tp:taxon-name-part> <tp:taxon-name-part taxon-name-part-type="species">densecostulata</tp:taxon-name-part></tp:taxon-name></italic></th><th rowspan="1" colspan="2"><italic><tp:taxon-name><tp:taxon-name-part taxon-name-part-type="genus">Diancta</tp:taxon-name-part> <tp:taxon-name-part taxon-name-part-type="species">pulchella</tp:taxon-name-part></tp:taxon-name></italic></th><th rowspan="1" colspan="2"><italic><tp:taxon-name><tp:taxon-name-part taxon-name-part-type="genus">Diancta</tp:taxon-name-part> <tp:taxon-name-part taxon-name-part-type="species">distorta</tp:taxon-name-part></tp:taxon-name></italic></th></tr><tr><th rowspan="1" colspan="1"/><th rowspan="1" colspan="1">Height</th><th rowspan="1" colspan="1">Width</th><th rowspan="1" colspan="1">Height</th><th rowspan="1" colspan="1">Width</th><th rowspan="1" colspan="1">Height</th><th rowspan="1" colspan="1">Width</th><th rowspan="1" colspan="1">Height</th><th rowspan="1" colspan="1">Width</th></tr><tr><td rowspan="1" colspan="1"/><td rowspan="1" colspan="1">2878.73</td><td rowspan="1" colspan="1">2070.27</td><td rowspan="1" colspan="1">2375.61</td><td rowspan="1" colspan="1">1907.47</td><td rowspan="1" colspan="1">4200</td><td rowspan="1" colspan="1">3720</td><td rowspan="1" colspan="1">2292.28</td><td rowspan="1" colspan="1">1384.91</td></tr><tr><td rowspan="1" colspan="1"/><td rowspan="1" colspan="1">2673.1</td><td rowspan="1" colspan="1">1916.47</td><td rowspan="1" colspan="1">2568.11</td><td rowspan="1" colspan="1">1853.18</td><td rowspan="1" colspan="1">4160</td><td rowspan="1" colspan="1">3460</td><td rowspan="1" colspan="1">2228.58</td><td rowspan="1" colspan="1">1404.29</td></tr><tr><td rowspan="1" colspan="1"/><td rowspan="1" colspan="1">2839.35</td><td rowspan="1" colspan="1">2135.73</td><td rowspan="1" colspan="1">2384.36</td><td rowspan="1" colspan="1">1683.52</td><td rowspan="1" colspan="1">4460</td><td rowspan="1" colspan="1">3520</td><td rowspan="1" colspan="1">2274.83</td><td rowspan="1" colspan="1">1478.21</td></tr><tr><td rowspan="1" colspan="1"/><td rowspan="1" colspan="1">2498.11</td><td rowspan="1" colspan="1">2008.65</td><td rowspan="1" colspan="1">2323.11</td><td rowspan="1" colspan="1">1701.51</td><td rowspan="1" colspan="1">3630</td><td rowspan="1" colspan="1">3680</td><td rowspan="1" colspan="1">2344.69</td><td rowspan="1" colspan="1">1419.58</td></tr><tr><td rowspan="1" colspan="1"/><td rowspan="1" colspan="1">2721.23</td><td rowspan="1" colspan="1">1925.92</td><td rowspan="1" colspan="1">2358.11</td><td rowspan="1" colspan="1">1708.54</td><td rowspan="1" colspan="1">4200</td><td rowspan="1" colspan="1">3650</td><td rowspan="1" colspan="1">2419.43</td><td rowspan="1" colspan="1">1361.56</td></tr><tr><td rowspan="1" colspan="1"/><td rowspan="1" colspan="1">2751.85</td><td rowspan="1" colspan="1">1990.59</td><td rowspan="1" colspan="1">2449.98</td><td rowspan="1" colspan="1">1748.77</td><td rowspan="1" colspan="1">3950</td><td rowspan="1" colspan="1">3550</td><td rowspan="1" colspan="1">2379.73</td><td rowspan="1" colspan="1">1544.83</td></tr><tr><td rowspan="1" colspan="1"/><td rowspan="1" colspan="1">2686.23</td><td rowspan="1" colspan="1">1941.27</td><td rowspan="1" colspan="1">2515.61</td><td rowspan="1" colspan="1">1675.26</td><td rowspan="1" colspan="1">4440</td><td rowspan="1" colspan="1">3440</td><td rowspan="1" colspan="1">2440.75</td><td rowspan="1" colspan="1">1541.7</td></tr><tr><td rowspan="1" colspan="1"/><td rowspan="1" colspan="1">2563.73</td><td rowspan="1" colspan="1">1862.56</td><td rowspan="1" colspan="1">2423.73</td><td rowspan="1" colspan="1">1857.16</td><td rowspan="1" colspan="1">3670</td><td rowspan="1" colspan="1">3850</td><td rowspan="1" colspan="1">2458.21</td><td rowspan="1" colspan="1">1488.89</td></tr><tr><td rowspan="1" colspan="1"/><td rowspan="1" colspan="1">2664.35</td><td rowspan="1" colspan="1">1978.23</td><td rowspan="1" colspan="1">2498.11</td><td rowspan="1" colspan="1">1848.76</td><td rowspan="1" colspan="1">4210</td><td rowspan="1" colspan="1">3840</td><td rowspan="1" colspan="1">2370.89</td><td rowspan="1" colspan="1">1568.19</td></tr><tr><td rowspan="1" colspan="1"/><td rowspan="1" colspan="1">2699.35</td><td rowspan="1" colspan="1">2070.06</td><td rowspan="1" colspan="1">2349.36</td><td rowspan="1" colspan="1">1749.17</td><td rowspan="1" colspan="1">3650</td><td rowspan="1" colspan="1">3440</td><td rowspan="1" colspan="1">2344.69</td><td rowspan="1" colspan="1">1506.65</td></tr><tr><td rowspan="1" colspan="1"/><td rowspan="1" colspan="1">2594.36</td><td rowspan="1" colspan="1">2117.23</td><td rowspan="1" colspan="1">2393.11</td><td rowspan="1" colspan="1">1613.34</td><td rowspan="1" colspan="1">4190</td><td rowspan="1" colspan="1">3650</td><td rowspan="1" colspan="1">2314.49</td><td rowspan="1" colspan="1">1414.01</td></tr><tr><td rowspan="1" colspan="1"/><td rowspan="1" colspan="1">2761.69</td><td rowspan="1" colspan="1">2078.74</td><td rowspan="1" colspan="1">2463.11</td><td rowspan="1" colspan="1">1762.46</td><td rowspan="1" colspan="1">3780</td><td rowspan="1" colspan="1">3760</td><td rowspan="1" colspan="1">2286.89</td><td rowspan="1" colspan="1">1401.27</td></tr><tr><td rowspan="1" colspan="1"/><td rowspan="1" colspan="1">2824.49</td><td rowspan="1" colspan="1">2117.43</td><td rowspan="1" colspan="1">2419.36</td><td rowspan="1" colspan="1">1761.53</td><td rowspan="1" colspan="1">4350</td><td rowspan="1" colspan="1">3680</td><td rowspan="1" colspan="1">2257.37</td><td rowspan="1" colspan="1">1409.78</td></tr><tr><td rowspan="1" colspan="1"/><td rowspan="1" colspan="1">2624.98</td><td rowspan="1" colspan="1">1964.34</td><td rowspan="1" colspan="1">2568.11</td><td rowspan="1" colspan="1">1684.01</td><td rowspan="1" colspan="1">4060</td><td rowspan="1" colspan="1">3850</td><td rowspan="1" colspan="1">2301.03</td><td rowspan="1" colspan="1">1456.66</td></tr><tr><td rowspan="1" colspan="1"/><td rowspan="1" colspan="1">2738.73</td><td rowspan="1" colspan="1">1868.09</td><td rowspan="1" colspan="1">2349.36</td><td rowspan="1" colspan="1">1846.54</td><td rowspan="1" colspan="1">4340</td><td rowspan="1" colspan="1">3740</td><td rowspan="1" colspan="1">2404.04</td><td rowspan="1" colspan="1">1462.58</td></tr><tr><td rowspan="1" colspan="1"/><td rowspan="1" colspan="1">2602.42</td><td rowspan="1" colspan="1">2060.59</td><td rowspan="1" colspan="1">2410.61</td><td rowspan="1" colspan="1">1723.56</td><td rowspan="1" colspan="1">3660</td><td rowspan="1" colspan="1">3580</td><td rowspan="1" colspan="1">2186.04</td><td rowspan="1" colspan="1">1474.33</td></tr><tr><td rowspan="1" colspan="1"/><td rowspan="1" colspan="1">2629.6</td><td rowspan="1" colspan="1">1929.27</td><td rowspan="1" colspan="1">2541.86</td><td rowspan="1" colspan="1">1776.05</td><td rowspan="1" colspan="1">4120</td><td rowspan="1" colspan="1">3480</td><td rowspan="1" colspan="1">2171.03</td><td rowspan="1" colspan="1">1516.64</td></tr><tr><td rowspan="1" colspan="1"/><td rowspan="1" colspan="1">2576.86</td><td rowspan="1" colspan="1">1989.79</td><td rowspan="1" colspan="1">2209.36</td><td rowspan="1" colspan="1">1577.62</td><td rowspan="1" colspan="1">3940</td><td rowspan="1" colspan="1">3670</td><td rowspan="1" colspan="1">2432.02</td><td rowspan="1" colspan="1">1508.25</td></tr><tr><td rowspan="1" colspan="1"/><td rowspan="1" colspan="1">2804.35</td><td rowspan="1" colspan="1">1928.04</td><td rowspan="1" colspan="1">2498.11</td><td rowspan="1" colspan="1">1684.35</td><td rowspan="1" colspan="1">3960</td><td rowspan="1" colspan="1">3570</td><td rowspan="1" colspan="1">2290.4</td><td rowspan="1" colspan="1">1470.76</td></tr><tr><td rowspan="1" colspan="1"/><td rowspan="1" colspan="1">2566.7</td><td rowspan="1" colspan="1">1903.09</td><td rowspan="1" colspan="1">2305.61</td><td rowspan="1" colspan="1">1806.84</td><td rowspan="1" colspan="1">3950</td><td rowspan="1" colspan="1">3400</td><td rowspan="1" colspan="1">2222.44</td><td rowspan="1" colspan="1">1462.78</td></tr><tr><td rowspan="1" colspan="1"/><td rowspan="1" colspan="1">2624.65</td><td rowspan="1" colspan="1">2002.04</td><td rowspan="1" colspan="1">2366.86</td><td rowspan="1" colspan="1">1640.6</td><td rowspan="1" colspan="1">4230</td><td rowspan="1" colspan="1">3390</td><td rowspan="1" colspan="1">2501.88</td><td rowspan="1" colspan="1">1511.18</td></tr><tr><td rowspan="1" colspan="1"/><td rowspan="1" colspan="1">2786.85</td><td rowspan="1" colspan="1">2008.09</td><td rowspan="1" colspan="1">2183.11</td><td rowspan="1" colspan="1">1623.1</td><td rowspan="1" colspan="1">4020</td><td rowspan="1" colspan="1">3760</td><td rowspan="1" colspan="1">2353.42</td><td rowspan="1" colspan="1">1388.46</td></tr><tr><td rowspan="1" colspan="1"/><td rowspan="1" colspan="1">2684.42</td><td rowspan="1" colspan="1">1876.84</td><td rowspan="1" colspan="1">2165.61</td><td rowspan="1" colspan="1">1601.22</td><td rowspan="1" colspan="1">4200</td><td rowspan="1" colspan="1">3130</td><td rowspan="1" colspan="1">2345.22</td><td rowspan="1" colspan="1">1457.88</td></tr><tr><td rowspan="1" colspan="1"/><td rowspan="1" colspan="1">2576.86</td><td rowspan="1" colspan="1">2068.65</td><td rowspan="1" colspan="1">2585.61</td><td rowspan="1" colspan="1">1750.05</td><td rowspan="1" colspan="1">4050</td><td rowspan="1" colspan="1">3530</td><td rowspan="1" colspan="1">2236.85</td><td rowspan="1" colspan="1">1441.45</td></tr><tr><td rowspan="1" colspan="1"/><td rowspan="1" colspan="1">2659.98</td><td rowspan="1" colspan="1">2054.55</td><td rowspan="1" colspan="1">2226.86</td><td rowspan="1" colspan="1">1806.91</td><td rowspan="1" colspan="1">3910</td><td rowspan="1" colspan="1">3380</td><td rowspan="1" colspan="1">2274.83</td><td rowspan="1" colspan="1">1462.17</td></tr><tr><td rowspan="1" colspan="1"/><td rowspan="1" colspan="1">2620.61</td><td rowspan="1" colspan="1">2047.39</td><td rowspan="1" colspan="1">2183.11</td><td rowspan="1" colspan="1">1556.7</td><td rowspan="1" colspan="1">4260</td><td rowspan="1" colspan="1">3790</td><td rowspan="1" colspan="1">2388.35</td><td rowspan="1" colspan="1">1592.72</td></tr><tr><td rowspan="1" colspan="1"/><td rowspan="1" colspan="1">2834.98</td><td rowspan="1" colspan="1">2138.8</td><td rowspan="1" colspan="1">2191.86</td><td rowspan="1" colspan="1">1504.97</td><td rowspan="1" colspan="1">3950</td><td rowspan="1" colspan="1">3590</td><td rowspan="1" colspan="1">2456.33</td><td rowspan="1" colspan="1">1483.74</td></tr><tr><td rowspan="1" colspan="1"/><td rowspan="1" colspan="1">2664.35</td><td rowspan="1" colspan="1">2033.9</td><td rowspan="1" colspan="1">2384.36</td><td rowspan="1" colspan="1">1688.06</td><td rowspan="1" colspan="1">4410</td><td rowspan="1" colspan="1">3780</td><td rowspan="1" colspan="1">2335.96</td><td rowspan="1" colspan="1">1559.71</td></tr><tr><td rowspan="1" colspan="1"/><td rowspan="1" colspan="1">2655.6</td><td rowspan="1" colspan="1">1964.34</td><td rowspan="1" colspan="1">2463.11</td><td rowspan="1" colspan="1">1728.1</td><td rowspan="1" colspan="1">4460</td><td rowspan="1" colspan="1">3580</td><td rowspan="1" colspan="1">2344.69</td><td rowspan="1" colspan="1">1505.81</td></tr><tr><td rowspan="1" colspan="1"/><td rowspan="1" colspan="1">2546.23</td><td rowspan="1" colspan="1">1956.74</td><td rowspan="1" colspan="1">2393.11</td><td rowspan="1" colspan="1">1644.94</td><td rowspan="1" colspan="1">4220</td><td rowspan="1" colspan="1">3460</td><td rowspan="1" colspan="1">2440.75</td><td rowspan="1" colspan="1">1471.42</td></tr><tr><td rowspan="1" colspan="1">Mean</td><td rowspan="1" colspan="1">2678.49</td><td rowspan="1" colspan="1">2000.25</td><td rowspan="1" colspan="1">2384.94</td><td rowspan="1" colspan="1">1717.14</td><td rowspan="1" colspan="1">4087.66</td><td rowspan="1" colspan="1">3597.33</td><td rowspan="1" colspan="1">2336.6</td><td rowspan="1" colspan="1">1471.68</td></tr><tr><td rowspan="1" colspan="1">St. deviation</td><td rowspan="1" colspan="1">98.20</td><td rowspan="1" colspan="1">80.55</td><td rowspan="1" colspan="1">121.92</td><td rowspan="1" colspan="1">97.52</td><td rowspan="1" colspan="1">246.43</td><td rowspan="1" colspan="1">169.43</td><td rowspan="1" colspan="1">85.47</td><td rowspan="1" colspan="1">57.92</td></tr><tr><td rowspan="1" colspan="1">Min</td><td rowspan="1" colspan="1">2498.11</td><td rowspan="1" colspan="1">1862.56</td><td rowspan="1" colspan="1">2165.61</td><td rowspan="1" colspan="1">1504.97</td><td rowspan="1" colspan="1">3630</td><td rowspan="1" colspan="1">3130</td><td rowspan="1" colspan="1">2171.03</td><td rowspan="1" colspan="1">1361.56</td></tr><tr><td rowspan="1" colspan="1">Max</td><td rowspan="1" colspan="1">2878.73</td><td rowspan="1" colspan="1">2138.8</td><td rowspan="1" colspan="1">2585.61</td><td rowspan="1" colspan="1">1907.47</td><td rowspan="1" colspan="1">4460</td><td rowspan="1" colspan="1">3850</td><td rowspan="1" colspan="1">2501.88</td><td rowspan="1" colspan="1">1592.72</td></tr></tbody></table></table-wrap></tp:treatment-sec><ref-list><ref id="B45"><mixed-citation xmlns:xlink="http://www.w3.org/1999/xlink" xlink:type="simple"><person-group><name name-style="western"><surname>Zilch</surname><given-names>A</given-names></name></person-group> (<year>1953</year>) <article-title>Die Typen und Typoide des Natur-Museums Senckenberg, 9: <tp:taxon-name><tp:taxon-name-part taxon-name-part-type="phylum">Mollusca</tp:taxon-name-part></tp:taxon-name>, <tp:taxon-name><tp:taxon-name-part taxon-name-part-type="family">Cyclophoridae</tp:taxon-name-part></tp:taxon-name>, <tp:taxon-name><tp:taxon-name-part taxon-name-part-type="subfamily">Diplommatininae</tp:taxon-name-part></tp:taxon-name>.</article-title><source>Archiv für Molluskenkunde</source><volume>82</volume>(<issue>1-3</issue>): <fpage>1</fpage>–<lpage>47</lpage>, Taf. 1–13.</mixed-citation></ref></ref-list></tp:taxon-treatment>
