# Supplementary material for: The Diplommatinidae of Fiji – a hotspot of Pacific land snail biodiversity (Caenogastropoda, Cyclophoroidea)
Source: Zookeys. 2015 Mar 16;(487):1–85. doi: 10.3897/zookeys.487.8463 (PMC4366685; doi:10.3897/zookeys.487.8463)
Supplement: XML Treatment for Diancta quadrata [file zookeys.487.8463-treatment4.xml]

<!DOCTYPE tp:taxon-treatment
  PUBLIC "-//TaxonX//DTD Taxonomic Treatment Publishing DTD v0 20100105//EN" "tax-treatment-NSO.dtd">
<tp:taxon-treatment xmlns:tp="http://www.plazi.org/taxpub"><tp:treatment-meta><kwd-group><label>Taxon classification</label><kwd><named-content content-type="kingdom">Animalia</named-content></kwd><kwd><named-content content-type="order">Mesogastropoda</named-content></kwd><kwd><named-content content-type="family">Diplommatinidae</named-content></kwd></kwd-group><mixed-citation publication-type="journal"><person-group><name><surname>Neubert</surname><given-names>Eike</given-names></name><name><surname>Bouchet</surname><given-names>Philippe</given-names></name></person-group><article-title>The <tp:taxon-name><tp:taxon-name-part taxon-name-part-type="family">Diplommatinidae</tp:taxon-name-part></tp:taxon-name> of Fiji – a hotspot of Pacific land snail biodiversity (<tp:taxon-name><tp:taxon-name-part taxon-name-part-type="subclass">Caenogastropoda</tp:taxon-name-part></tp:taxon-name>, <tp:taxon-name><tp:taxon-name-part taxon-name-part-type="superfamily">Cyclophoroidea</tp:taxon-name-part></tp:taxon-name>)</article-title><source>Zookeys</source><day>16</day><month>3</month><year>2015</year><volume>2015</volume><issue>487</issue><fpage>1</fpage><lpage>85</lpage><pub-id pub-id-type="doi">10.3897/zookeys.487.8463</pub-id></mixed-citation></tp:treatment-meta><tp:nomenclature><tp:taxon-name>
                        <tp:taxon-name-part taxon-name-part-type="genus">Diancta</tp:taxon-name-part>
                        <tp:taxon-name-part taxon-name-part-type="species">quadrata</tp:taxon-name-part>
                    </tp:taxon-name><tp:taxon-authority>(Mousson, 1870)</tp:taxon-authority><tp:taxon-status xmlns:xlink="http://www.w3.org/1999/xlink" xlink:type="simple">comb. n.</tp:taxon-status><xref ref-type="fig" rid="F4">Figs 11–12</xref><!--PageBreak--><!--PageBreak--><tp:nomenclature-citation-list><tp:nomenclature-citation><tp:taxon-name><tp:taxon-name-part taxon-name-part-type="genus">Diplommatina</tp:taxon-name-part> <tp:taxon-name-part taxon-name-part-type="species">quadrata</tp:taxon-name-part></tp:taxon-name><comment> Mousson 1870, Journal de Conchyliologie, 18: 187, pl. VIII, fig. 1. Type locality: Viti Levu.</comment></tp:nomenclature-citation><tp:nomenclature-citation><tp:taxon-name><tp:taxon-name-part taxon-name-part-type="genus">Palaina</tp:taxon-name-part> (<tp:taxon-name-part taxon-name-part-type="subgenus">Palaina</tp:taxon-name-part>) <tp:taxon-name-part taxon-name-part-type="species">quadrata</tp:taxon-name-part></tp:taxon-name><comment>, – Kobelt 1902, <tp:taxon-name><tp:taxon-name-part taxon-name-part-type="family">Cyclophoridae</tp:taxon-name-part></tp:taxon-name>: 404.</comment></tp:nomenclature-citation></tp:nomenclature-citation-list></tp:nomenclature><tp:treatment-sec sec-type="Type data"><title>Type data.</title><p>The holotype (by monotypy) could be found neither in MNHN nor in the Mousson collection in Zurich, the SMF, the collection of Charpentier in Lausanne or the Shuttleworth collection in NMBE. The species was not present in the 1989–1999 material. However, the Mousson collection contains a lot of one specimen, which agrees well with <!--PageBreak--><!--PageBreak-->the original description (see below). Because of the need to unambiguously stabilize the taxonomic extension of this nominal species, this specimen (ZMZ 526690a; Fig. <xref ref-type="fig" rid="F4">11</xref>) is here selected as neotype.</p><fig id="F4" position="float" orientation="portrait"><label>Figures 11–12.</label><caption><p><italic><tp:taxon-name><tp:taxon-name-part taxon-name-part-type="genus">Diancta</tp:taxon-name-part> <tp:taxon-name-part taxon-name-part-type="species">quadrata</tp:taxon-name-part></tp:taxon-name></italic> (Mousson, 1870). <bold>11</bold> Neotype ZMZ 526690a, Viti Levu, H = 4.56 mm. <bold>12</bold> Original figure <italic><tp:taxon-name><tp:taxon-name-part taxon-name-part-type="genus">Diplommatina</tp:taxon-name-part> <tp:taxon-name-part taxon-name-part-type="species">quadrata</tp:taxon-name-part></tp:taxon-name></italic> reproduced from Journal de Conchyliologie, 18: pl. VIII, fig. 1 All figures ×10 magnification.</p></caption><graphic xmlns:xlink="http://www.w3.org/1999/xlink" xlink:href="zookeys-487-001-g004.jpg" position="float" orientation="portrait" xlink:type="simple" id="oo_39991.jpg"/></fig></tp:treatment-sec><tp:treatment-sec sec-type="Original description"><title>Original description.</title><p>“T. sinistrorsa, oblique lineatim rimata, ovata, confertim costulato-striata, pallide flavula. Spira convexoconica; summo minuto, obtusulo;  sutura vix profunda. Anfr. 5, celeriter accrescentes, convexi; primi laevigati; sequentes striati; tertius subinflatus; penultimus in dorso inflatus, in ventre retractus; ultimus fortiter ascendens, attenuatus, infra utrimque compressiusculus, cervice subangulata. Apert. verticalis, tangentialis, intus anguste elliptica, extus magna, subpatula, oblique et obtuse quadrata. Perist. expansum, vix incrassatum; marginibus lamina breviter solutu junctis, lateralibus super medium anfractus penultimi insertis, hic expansiusculis, antrorsum irregulariter undulatis. — Long, 4,6, diam. 2,9 mill. — Rat. apert. 1 : 1. Viti Levu ex Graeffe, one specimen”.</p></tp:treatment-sec><tp:treatment-sec sec-type="Diagnosis"><title>Diagnosis.</title><p>Shell large, yellowish, teleoconch sculpture with narrowly spaced ribs on the entire shell, last whorl with shallow furrow, aperture quadrate to subrectangular, peristome disconnected from last whorl.</p><!--PageBreak--></tp:treatment-sec><tp:treatment-sec sec-type="Description"><title>Description</title><p>(based on neotype). Shell large, sinistral, oval, yellowish, partly translucent; last whorl only slightly constricted, with a broad and shallow furrow; protoconch large, 1–1.5 whorls, bulbous obtuse, pitted; umbilicus closed, periomphalum narrow; teleoconch sculpture of narrowly spaced ribs on the entire teleoconch; last whorl ascending; aperture quadrate to subrectangular, reinforced by a labial callus, peristome disconnected from the last whorl; apertural rims connected by a large polished callus; aperture with a slightly enlarged process over the left edge; no pleats visible in the aperture; internal lamellar structure not investigated.</p><p>Operculum unknown.</p></tp:treatment-sec><tp:treatment-sec sec-type="Measurements"><title>Measurements.</title><p>Neotype (Fig. <xref ref-type="fig" rid="F4">11</xref>): H = 4.56; D = 3.53; PH = 2.24; PD = 2.16; W = 6.</p></tp:treatment-sec><tp:treatment-sec sec-type="Distribution"><title>Distribution.</title><p>Viti Levu, precise locality unknown.</p></tp:treatment-sec><tp:treatment-sec sec-type="Remarks"><title>Remarks.</title><p>This species is placed here in <italic><tp:taxon-name><tp:taxon-name-part taxon-name-part-type="genus">Diancta</tp:taxon-name-part></tp:taxon-name></italic>, because the neotype shows the typical contraction of the teleoconch, described by Mousson as “anfractus…penultimus in dorso inflatus, in ventre retractus”.</p></tp:treatment-sec></tp:taxon-treatment>
