# Supplementary material for: The Diplommatinidae of Fiji – a hotspot of Pacific land snail biodiversity (Caenogastropoda, Cyclophoroidea)
Source: Zookeys. 2015 Mar 16;(487):1–85. doi: 10.3897/zookeys.487.8463 (PMC4366685; doi:10.3897/zookeys.487.8463)
Supplement: XML Treatment for Diancta controversa [file zookeys.487.8463-treatment9.xml]

<!DOCTYPE tp:taxon-treatment
  PUBLIC "-//TaxonX//DTD Taxonomic Treatment Publishing DTD v0 20100105//EN" "tax-treatment-NSO.dtd">
<tp:taxon-treatment xmlns:tp="http://www.plazi.org/taxpub"><tp:treatment-meta><kwd-group><label>Taxon classification</label><kwd><named-content content-type="kingdom">Animalia</named-content></kwd><kwd><named-content content-type="order">Mesogastropoda</named-content></kwd><kwd><named-content content-type="family">Diplommatinidae</named-content></kwd></kwd-group><mixed-citation publication-type="journal"><person-group><name><surname>Neubert</surname><given-names>Eike</given-names></name><name><surname>Bouchet</surname><given-names>Philippe</given-names></name></person-group><article-title>The <tp:taxon-name><tp:taxon-name-part taxon-name-part-type="family">Diplommatinidae</tp:taxon-name-part></tp:taxon-name> of Fiji – a hotspot of Pacific land snail biodiversity (<tp:taxon-name><tp:taxon-name-part taxon-name-part-type="subclass">Caenogastropoda</tp:taxon-name-part></tp:taxon-name>, <tp:taxon-name><tp:taxon-name-part taxon-name-part-type="superfamily">Cyclophoroidea</tp:taxon-name-part></tp:taxon-name>)</article-title><source>Zookeys</source><day>16</day><month>3</month><year>2015</year><volume>2015</volume><issue>487</issue><fpage>1</fpage><lpage>85</lpage><pub-id pub-id-type="doi">10.3897/zookeys.487.8463</pub-id></mixed-citation></tp:treatment-meta><tp:nomenclature><tp:taxon-name>
                        <tp:taxon-name-part taxon-name-part-type="genus">Diancta</tp:taxon-name-part>
                        <tp:taxon-name-part taxon-name-part-type="species">controversa</tp:taxon-name-part>
                        <object-id xmlns:xlink="http://www.w3.org/1999/xlink" content-type="zoobank" xlink:type="simple">http://zoobank.org/E3C3D011-62D3-4689-9E61-AFC1C49F3DB5</object-id>
                    </tp:taxon-name><tp:taxon-status xmlns:xlink="http://www.w3.org/1999/xlink" xlink:type="simple">sp. n.</tp:taxon-status><xref ref-type="fig" rid="F8">Figs 21–23</xref><!--PageBreak--><!--PageBreak--></tp:nomenclature><tp:treatment-sec sec-type="Type material"><title>Type material.</title><p>Holotype MNHN IM-2000-27418, paratypes MNHN/8 IM-2000-27419, NMBE 516874/2. Type locality: Viti Levu, Wailotua karst, 50–80 m, rainforest, <named-content xmlns:xlink="http://www.w3.org/1999/xlink" content-type="dwc:verbatimCoordinates" xlink:type="simple">-17.7582 178.4166</named-content>, leg. Bouchet, 25–27.08.1998.</p></tp:treatment-sec><tp:treatment-sec sec-type="Material"><title>Material.</title><p>Viti Levu, Waivisa karst, 50–80 m, rainforest, <named-content xmlns:xlink="http://www.w3.org/1999/xlink" content-type="dwc:verbatimCoordinates" xlink:type="simple">-17.6879 178.4033</named-content>, leg. Bouchet, 27.08.1998, MNHN/5; Viti Levu, Nakorosule limestone outcrop, 30 m, <!--PageBreak-->degraded forest, <named-content xmlns:xlink="http://www.w3.org/1999/xlink" content-type="dwc:verbatimCoordinates" xlink:type="simple">-17.7734 178.2517</named-content>, leg. Bouchet &amp; Dayrat, 16.02.1999, MNHN/1; Viti Levu, Saweni karst, 50–60 m, dry forest, <named-content xmlns:xlink="http://www.w3.org/1999/xlink" content-type="dwc:verbatimCoordinates" xlink:type="simple">-17.9032 177.7983</named-content>, leg. Bouchet, 22.08.1998, MNHN/1.</p></tp:treatment-sec><tp:treatment-sec sec-type="Etymology"><title>Etymology.</title><p>Latin adjective <italic>controversus</italic>, -<italic>a</italic>, -<italic>um</italic> = coiling in the opposite direction.</p></tp:treatment-sec><tp:treatment-sec sec-type="Diagnosis"><title>Diagnosis.</title><p>Shell dextral, reddish to pinkish, regularly spaced ribs, last whorl slightly ascending, aperture connected to the last whorl, columellar plate with a strong inner plate, opposite a strong axial palatalis.</p></tp:treatment-sec><tp:treatment-sec sec-type="Description"><title>Description.</title><p>Shell dextral, oval, medium sized, reddish to pinkish coloured; last whorl constricted; protoconch broad, obtuse; umbilicus slit-like, concave periomphalum; teleoconch sculpture of regularly spaced fine ribs, ribs become somewhat coarser on the last whorl; last whorl slightly ascending; aperture subrectangular, peristome funnel-shaped, doubled; aperture connected to the last whorl with a slight labial callus; no visible pleats in the aperture; inside, columellar plate with a strong inner plate, outer plate less developed, and a basal knob opposite to the inner plate with a strong axial palatalis.</p><p>Operculum corneous, flat, internally with a short apophysis, DO = 0.54.</p></tp:treatment-sec><tp:treatment-sec sec-type="Measurements"><title>Measurements.</title><p>Holotype (Fig. <xref ref-type="fig" rid="F8">21</xref>): H = 3.2; D = 2.47; PH = 1.53; PD = 1.55; W = 5.5.</p><fig id="F8" position="float" orientation="portrait"><label>Figures 21–23.</label><caption><p><italic><tp:taxon-name><tp:taxon-name-part taxon-name-part-type="genus">Diancta</tp:taxon-name-part> <tp:taxon-name-part taxon-name-part-type="species">controversa</tp:taxon-name-part></tp:taxon-name></italic> sp. n. <bold>21</bold> Holotype MNHN IM-2000-27418, Viti Levu, Wailotua karst, H = 3.2 mm <bold>22</bold> paratype, last whorl opened to show internal lamellae (enlarged, not to scale) <bold>23</bold> operculum <bold>23a</bold> inner surface <bold>23b</bold> outer surface). Figure 21 ×10, Figure 23 ×40 magnification.</p></caption><graphic xmlns:xlink="http://www.w3.org/1999/xlink" xlink:href="zookeys-487-001-g008.jpg" position="float" orientation="portrait" xlink:type="simple" id="oo_39995.jpg"/></fig></tp:treatment-sec><tp:treatment-sec sec-type="Distribution"><title>Distribution</title><p>(Fig. <xref ref-type="fig" rid="F46">170</xref>). Central to eastern Viti Levu.</p></tp:treatment-sec><tp:treatment-sec sec-type="Remarks"><title>Remarks.</title><p>For a differential diagnosis, refer to <!--PageBreak--><italic><tp:taxon-name><tp:taxon-name-part taxon-name-part-type="genus">Diancta</tp:taxon-name-part> <tp:taxon-name-part taxon-name-part-type="species">dextra</tp:taxon-name-part></tp:taxon-name></italic> sp. n., the only other dextral species of <italic><tp:taxon-name><tp:taxon-name-part taxon-name-part-type="genus">Diancta</tp:taxon-name-part></tp:taxon-name></italic> species so far known in Fiji. Apart from the coiling direction, <italic><tp:taxon-name><tp:taxon-name-part taxon-name-part-type="genus">Diancta</tp:taxon-name-part> <tp:taxon-name-part taxon-name-part-type="species">controversa</tp:taxon-name-part></tp:taxon-name></italic> sp. n. resembles <italic><tp:taxon-name><tp:taxon-name-part taxon-name-part-type="genus">Diancta</tp:taxon-name-part> <tp:taxon-name-part taxon-name-part-type="species">martensi</tp:taxon-name-part></tp:taxon-name></italic> in its aperture, which is attached to the last whorl. Both share a similar axial palatalis, but the columellar plate in <italic><tp:taxon-name><tp:taxon-name-part taxon-name-part-type="genus">Diancta</tp:taxon-name-part> <tp:taxon-name-part taxon-name-part-type="species">martensi</tp:taxon-name-part></tp:taxon-name></italic> is not subdivided in two parts of differing size and shape.</p></tp:treatment-sec><tp:treatment-sec><!--Section generated to contain objects referenced in tp:taxon-treatment.--><fig id="F46" position="float" orientation="portrait"><label>Figure 170.</label><caption><p>Species diversity of <tp:taxon-name><tp:taxon-name-part taxon-name-part-type="family">Diplommatinidae</tp:taxon-name-part></tp:taxon-name> on Viti Levu. <bold>1</bold> <italic><tp:taxon-name><tp:taxon-name-part taxon-name-part-type="genus">Diancta</tp:taxon-name-part> <tp:taxon-name-part taxon-name-part-type="species">aurea</tp:taxon-name-part></tp:taxon-name></italic> sp. n. <bold>2</bold> <italic><tp:taxon-name><tp:taxon-name-part taxon-name-part-type="genus">Diancta</tp:taxon-name-part> <tp:taxon-name-part taxon-name-part-type="species">aurita</tp:taxon-name-part></tp:taxon-name></italic> sp. n. <bold>3</bold> <italic><tp:taxon-name><tp:taxon-name-part taxon-name-part-type="genus">Diancta</tp:taxon-name-part> <tp:taxon-name-part taxon-name-part-type="species">basiplana</tp:taxon-name-part></tp:taxon-name></italic> sp. n. <bold>4</bold> <italic><tp:taxon-name><tp:taxon-name-part taxon-name-part-type="genus">Diancta</tp:taxon-name-part> <tp:taxon-name-part taxon-name-part-type="species">controversa</tp:taxon-name-part></tp:taxon-name></italic> sp. n. <bold>5</bold> <italic><tp:taxon-name><tp:taxon-name-part taxon-name-part-type="genus">Diancta</tp:taxon-name-part> <tp:taxon-name-part taxon-name-part-type="species">densecostulata</tp:taxon-name-part></tp:taxon-name></italic> sp. n. <bold>6</bold> <italic><tp:taxon-name><tp:taxon-name-part taxon-name-part-type="genus">Diancta</tp:taxon-name-part> <tp:taxon-name-part taxon-name-part-type="species">dextra</tp:taxon-name-part></tp:taxon-name></italic> sp. n. <bold>7</bold> <italic><tp:taxon-name><tp:taxon-name-part taxon-name-part-type="genus">Diancta</tp:taxon-name-part> <tp:taxon-name-part taxon-name-part-type="species">dilatata</tp:taxon-name-part></tp:taxon-name></italic> sp. n. <bold>8</bold> <italic><tp:taxon-name><tp:taxon-name-part taxon-name-part-type="genus">Diancta</tp:taxon-name-part> <tp:taxon-name-part taxon-name-part-type="species">distorta</tp:taxon-name-part></tp:taxon-name></italic> sp. n. <bold>9</bold> <italic><tp:taxon-name><tp:taxon-name-part taxon-name-part-type="genus">Diancta</tp:taxon-name-part> <tp:taxon-name-part taxon-name-part-type="species">martensi</tp:taxon-name-part></tp:taxon-name></italic> (H. Adams, 1866), comb. n. <bold>10</bold> <italic><tp:taxon-name><tp:taxon-name-part taxon-name-part-type="genus">Diancta</tp:taxon-name-part> <tp:taxon-name-part taxon-name-part-type="species">pulchella</tp:taxon-name-part></tp:taxon-name></italic> sp. n. <bold>11</bold> <italic><tp:taxon-name><tp:taxon-name-part taxon-name-part-type="genus">Diancta</tp:taxon-name-part> <tp:taxon-name-part taxon-name-part-type="species">rotunda</tp:taxon-name-part></tp:taxon-name></italic> sp. n. <bold>12</bold> <italic><tp:taxon-name><tp:taxon-name-part taxon-name-part-type="genus">Diancta</tp:taxon-name-part> <tp:taxon-name-part taxon-name-part-type="species">subquadrata</tp:taxon-name-part></tp:taxon-name></italic> sp. n. <bold>13</bold> <italic><tp:taxon-name><tp:taxon-name-part taxon-name-part-type="genus">Diancta</tp:taxon-name-part> <tp:taxon-name-part taxon-name-part-type="species">trilamellata</tp:taxon-name-part></tp:taxon-name></italic> sp. n. <bold>14</bold> <italic><tp:taxon-name><tp:taxon-name-part taxon-name-part-type="genus">Moussonia</tp:taxon-name-part> <tp:taxon-name-part taxon-name-part-type="species">barkeri</tp:taxon-name-part></tp:taxon-name></italic> sp. n. <bold>15</bold> <italic><tp:taxon-name><tp:taxon-name-part taxon-name-part-type="genus">Moussonia</tp:taxon-name-part> <tp:taxon-name-part taxon-name-part-type="species">obesa</tp:taxon-name-part></tp:taxon-name></italic> sp. n. <bold>16</bold> <italic><tp:taxon-name><tp:taxon-name-part taxon-name-part-type="genus">Moussonia</tp:taxon-name-part> <tp:taxon-name-part taxon-name-part-type="species">uncinata</tp:taxon-name-part></tp:taxon-name></italic> sp. n. <bold>17</bold> <italic><tp:taxon-name><tp:taxon-name-part taxon-name-part-type="genus">Moussonia</tp:taxon-name-part> <tp:taxon-name-part taxon-name-part-type="species">vitiana</tp:taxon-name-part></tp:taxon-name></italic> (Mousson, 1870) <bold>18</bold> <italic><tp:taxon-name><tp:taxon-name-part taxon-name-part-type="genus">Moussonia</tp:taxon-name-part> <tp:taxon-name-part taxon-name-part-type="species">vitianoides</tp:taxon-name-part></tp:taxon-name></italic> sp. n. <bold>19</bold> <italic><tp:taxon-name><tp:taxon-name-part taxon-name-part-type="genus">Palaina</tp:taxon-name-part> <tp:taxon-name-part taxon-name-part-type="species">flammulata</tp:taxon-name-part></tp:taxon-name></italic> sp. n. <bold>20</bold> <italic><tp:taxon-name><tp:taxon-name-part taxon-name-part-type="genus">Palaina</tp:taxon-name-part> <tp:taxon-name-part taxon-name-part-type="species">glabella</tp:taxon-name-part></tp:taxon-name></italic> sp. n. <bold>21</bold> <italic><tp:taxon-name><tp:taxon-name-part taxon-name-part-type="genus">Palaina</tp:taxon-name-part> <tp:taxon-name-part taxon-name-part-type="species">godeffroyana</tp:taxon-name-part></tp:taxon-name></italic> (Mousson, 1870) <bold>22</bold> <italic><tp:taxon-name><tp:taxon-name-part taxon-name-part-type="genus">Palaina</tp:taxon-name-part> <tp:taxon-name-part taxon-name-part-type="species">kitteli</tp:taxon-name-part></tp:taxon-name></italic> sp. n. <bold>23</bold> <italic><tp:taxon-name><tp:taxon-name-part taxon-name-part-type="genus">Palaina</tp:taxon-name-part> <tp:taxon-name-part taxon-name-part-type="species">labeosa</tp:taxon-name-part></tp:taxon-name></italic> sp. n. <bold>24</bold> <italic><tp:taxon-name><tp:taxon-name-part taxon-name-part-type="genus">Palaina</tp:taxon-name-part> <tp:taxon-name-part taxon-name-part-type="species">parietalis</tp:taxon-name-part></tp:taxon-name></italic> sp. n. <bold>25</bold> <italic><tp:taxon-name><tp:taxon-name-part taxon-name-part-type="genus">Palaina</tp:taxon-name-part> <tp:taxon-name-part taxon-name-part-type="species">pomatiaeformis</tp:taxon-name-part></tp:taxon-name></italic> (Mousson, 1870) <bold>26</bold> <italic><tp:taxon-name><tp:taxon-name-part taxon-name-part-type="genus">Palaina</tp:taxon-name-part> <tp:taxon-name-part taxon-name-part-type="species">subregularis</tp:taxon-name-part></tp:taxon-name></italic> (Mousson, 1870) <bold>27</bold> <italic><tp:taxon-name><tp:taxon-name-part taxon-name-part-type="genus">Palaina</tp:taxon-name-part> <tp:taxon-name-part taxon-name-part-type="species">sulcata</tp:taxon-name-part></tp:taxon-name></italic> sp. n. <bold>28</bold> <italic><tp:taxon-name><tp:taxon-name-part taxon-name-part-type="genus">Palaina</tp:taxon-name-part> <tp:taxon-name-part taxon-name-part-type="species">truncata</tp:taxon-name-part></tp:taxon-name></italic> sp. n. <bold>29</bold> <italic><tp:taxon-name><tp:taxon-name-part taxon-name-part-type="genus">Palaina</tp:taxon-name-part> <tp:taxon-name-part taxon-name-part-type="species">tuberosissima</tp:taxon-name-part></tp:taxon-name></italic> sp. n.</p></caption><graphic xmlns:xlink="http://www.w3.org/1999/xlink" xlink:href="zookeys-487-001-g046.jpg" position="float" orientation="portrait" xlink:type="simple" id="oo_40033.jpg"/></fig></tp:treatment-sec></tp:taxon-treatment>
