# Supplementary material for: The Diplommatinidae of Fiji – a hotspot of Pacific land snail biodiversity (Caenogastropoda, Cyclophoroidea)
Source: Zookeys. 2015 Mar 16;(487):1–85. doi: 10.3897/zookeys.487.8463 (PMC4366685; doi:10.3897/zookeys.487.8463)
Supplement: XML Treatment for Diancta subquadrata [file zookeys.487.8463-treatment16.xml]

<!DOCTYPE tp:taxon-treatment
  PUBLIC "-//TaxonX//DTD Taxonomic Treatment Publishing DTD v0 20100105//EN" "tax-treatment-NSO.dtd">
<tp:taxon-treatment xmlns:tp="http://www.plazi.org/taxpub"><tp:treatment-meta><kwd-group><label>Taxon classification</label><kwd><named-content content-type="kingdom">Animalia</named-content></kwd><kwd><named-content content-type="order">Mesogastropoda</named-content></kwd><kwd><named-content content-type="family">Diplommatinidae</named-content></kwd></kwd-group><mixed-citation publication-type="journal"><person-group><name><surname>Neubert</surname><given-names>Eike</given-names></name><name><surname>Bouchet</surname><given-names>Philippe</given-names></name></person-group><article-title>The <tp:taxon-name><tp:taxon-name-part taxon-name-part-type="family">Diplommatinidae</tp:taxon-name-part></tp:taxon-name> of Fiji – a hotspot of Pacific land snail biodiversity (<tp:taxon-name><tp:taxon-name-part taxon-name-part-type="subclass">Caenogastropoda</tp:taxon-name-part></tp:taxon-name>, <tp:taxon-name><tp:taxon-name-part taxon-name-part-type="superfamily">Cyclophoroidea</tp:taxon-name-part></tp:taxon-name>)</article-title><source>Zookeys</source><day>16</day><month>3</month><year>2015</year><volume>2015</volume><issue>487</issue><fpage>1</fpage><lpage>85</lpage><pub-id pub-id-type="doi">10.3897/zookeys.487.8463</pub-id></mixed-citation></tp:treatment-meta><tp:nomenclature><tp:taxon-name>
                        <tp:taxon-name-part taxon-name-part-type="genus">Diancta</tp:taxon-name-part>
                        <tp:taxon-name-part taxon-name-part-type="species">subquadrata</tp:taxon-name-part>
                        <object-id xmlns:xlink="http://www.w3.org/1999/xlink" content-type="zoobank" xlink:type="simple">http://zoobank.org/39D5B7BD-C20E-4988-8B40-C68AAEAC744A</object-id>
                    </tp:taxon-name><tp:taxon-status xmlns:xlink="http://www.w3.org/1999/xlink" xlink:type="simple">sp. n.</tp:taxon-status><xref ref-type="fig" rid="F15">Figs 41–43</xref></tp:nomenclature><tp:treatment-sec sec-type="Type material"><title>Type material.</title><p>Holotype MNHN IM-2000-27431, paratypes MNHN/21 IM-2000-27432, NMBE 516877/5. Type locality: Viti Levu, limestone outcrop SE of Nambukulevu, 230 m, rainforest, <named-content xmlns:xlink="http://www.w3.org/1999/xlink" content-type="dwc:verbatimCoordinates" xlink:type="simple">-18.1366 177.8149</named-content>, leg. Bouchet, Warén &amp; Dayrat, 20.02.1999.</p></tp:treatment-sec><tp:treatment-sec sec-type="Etymology"><title>Etymology.</title><p>Latin prefix <italic>sub</italic> = somewhat, and adjective <italic>quadratus</italic>, -<italic>a</italic>, -<italic>um</italic> = squared; with reference to the shape of the aperture.</p></tp:treatment-sec><tp:treatment-sec sec-type="Diagnosis"><title>Diagnosis.</title><p>Shell sinistral, broad, small, brownish, ribbing pattern changing from coarse on the upper whorls to fine on the medium and coarse on the last whorl, aperture circular, columellar plate broad.</p></tp:treatment-sec><tp:treatment-sec sec-type="Description"><title>Description.</title><p>Shell sinistral, broadly oval, small, brownish; last whorl considerably constricted; protoconch large, 1–1.5 whorls, pitted; umbilicus closed, periomphalum narrowly concave; ribbing pattern on teleoconch of coarse and spacious ribs on the upper whorl, fine and dense on the intermediate whorls, and coarse and widely spaced again on the last whorl; last whorl slightly ascending and detaching from the last whorl; aperture circular, peristome funnel-shaped, doubled, peristomial rims connected by a broad parietal shield; no pleats visible in the aperture; columellar plate broad, not subdivided, no inner lamellae present.</p><p>Operculum corneous, flat, with a long apophysis, OD = 0.59.</p></tp:treatment-sec><tp:treatment-sec sec-type="Measurements"><title>Measurements.</title><p>Holotype (Fig. <xref ref-type="fig" rid="F15">41</xref>): H = 3.29; D = 2.02; PH = 1.35; PD = 1.55; W = 5.</p><fig id="F15" position="float" orientation="portrait"><label>Figures 41–43.</label><caption><p><italic><tp:taxon-name><tp:taxon-name-part taxon-name-part-type="genus">Diancta</tp:taxon-name-part> <tp:taxon-name-part taxon-name-part-type="species">subquadrata</tp:taxon-name-part></tp:taxon-name></italic> sp. n. <bold>41</bold> Holotype MNHN IM-2000-27431, Viti Levu, limestone outcrop SE of Nambukulevu, H = 3.29 mm. <bold>42</bold> paratype, last whorl opened to show internal lamellae (enlarged, not to scale) <bold>43</bold> operculum <bold>43a</bold> inner surface <bold>43b</bold> outer surface. Figure 41 ×10, Figure 43 ×40 magnification.</p></caption><graphic xmlns:xlink="http://www.w3.org/1999/xlink" xlink:href="zookeys-487-001-g015.jpg" position="float" orientation="portrait" xlink:type="simple" id="oo_40002.jpg"/></fig></tp:treatment-sec><tp:treatment-sec sec-type="Distribution"><title>Distribution.</title><p>Only known from the type locality.</p></tp:treatment-sec><tp:treatment-sec sec-type="Remarks"><title>Remarks.</title><p><italic><tp:taxon-name><tp:taxon-name-part taxon-name-part-type="genus">Diancta</tp:taxon-name-part> <tp:taxon-name-part taxon-name-part-type="species">subquadrata</tp:taxon-name-part></tp:taxon-name></italic> sp. n. is very similar to <italic><tp:taxon-name><tp:taxon-name-part taxon-name-part-type="genus">Diancta</tp:taxon-name-part> <tp:taxon-name-part taxon-name-part-type="species">densecostulata</tp:taxon-name-part></tp:taxon-name></italic>, but differs by its broadly expanded peristome, reduced columellar plate, and complete absence of internal lamellae.</p></tp:treatment-sec></tp:taxon-treatment>
