# Supplementary material for: The Diplommatinidae of Fiji – a hotspot of Pacific land snail biodiversity (Caenogastropoda, Cyclophoroidea)
Source: Zookeys. 2015 Mar 16;(487):1–85. doi: 10.3897/zookeys.487.8463 (PMC4366685; doi:10.3897/zookeys.487.8463)
Supplement: XML Treatment for Moussonia [file zookeys.487.8463-treatment18.xml]

<!DOCTYPE tp:taxon-treatment
  PUBLIC "-//TaxonX//DTD Taxonomic Treatment Publishing DTD v0 20100105//EN" "tax-treatment-NSO.dtd">
<tp:taxon-treatment xmlns:tp="http://www.plazi.org/taxpub"><tp:treatment-meta><kwd-group><label>Taxon classification</label><kwd><named-content content-type="kingdom">Animalia</named-content></kwd><kwd><named-content content-type="order">Mesogastropoda</named-content></kwd><kwd><named-content content-type="family">Diplommatinidae</named-content></kwd></kwd-group><mixed-citation publication-type="journal"><person-group><name><surname>Neubert</surname><given-names>Eike</given-names></name><name><surname>Bouchet</surname><given-names>Philippe</given-names></name></person-group><article-title>The <tp:taxon-name><tp:taxon-name-part taxon-name-part-type="family">Diplommatinidae</tp:taxon-name-part></tp:taxon-name> of Fiji – a hotspot of Pacific land snail biodiversity (<tp:taxon-name><tp:taxon-name-part taxon-name-part-type="subclass">Caenogastropoda</tp:taxon-name-part></tp:taxon-name>, <tp:taxon-name><tp:taxon-name-part taxon-name-part-type="superfamily">Cyclophoroidea</tp:taxon-name-part></tp:taxon-name>)</article-title><source>Zookeys</source><day>16</day><month>3</month><year>2015</year><volume>2015</volume><issue>487</issue><fpage>1</fpage><lpage>85</lpage><pub-id pub-id-type="doi">10.3897/zookeys.487.8463</pub-id></mixed-citation></tp:treatment-meta><tp:nomenclature><tp:taxon-name>
                        <tp:taxon-name-part taxon-name-part-type="genus">Moussonia</tp:taxon-name-part>
                    </tp:taxon-name><tp:taxon-authority>Semper, 1865</tp:taxon-authority><tp:nomenclature-citation-list><tp:nomenclature-citation><tp:taxon-name><tp:taxon-name-part taxon-name-part-type="genus">Moussonia</tp:taxon-name-part></tp:taxon-name><comment> Semper 1865, Journal de Conchyliologie, 13: 296. Type species: <italic><tp:taxon-name><tp:taxon-name-part taxon-name-part-type="genus">Pupa</tp:taxon-name-part> <tp:taxon-name-part taxon-name-part-type="species">problematica</tp:taxon-name-part></tp:taxon-name></italic> Mousson, 1865, by original designation.</comment></tp:nomenclature-citation><!--PageBreak--></tp:nomenclature-citation-list></tp:nomenclature><tp:treatment-sec sec-type="Diagnosis"><title>Diagnosis.</title><p>Shell elongate conical, dextral, oval, almost non-umbilicate; protoconch whorls smooth; teleoconch whorls usually with a blunt keel; whorls completely smooth to finely ribbed, sometimes with fine thread-like spirals; last whorl narrowed; columellaris ends as a tooth-like lamella in a central to basal position in the aperture; internal lamellar system with one columellaris, two parietal lamellae and one to two palatal lamellae. The operculum was not observed.</p></tp:treatment-sec><tp:treatment-sec sec-type="Remarks"><title>Remarks.</title><p>The Samoan <!--PageBreak--><italic><tp:taxon-name><tp:taxon-name-part taxon-name-part-type="genus">Pupa</tp:taxon-name-part> <tp:taxon-name-part taxon-name-part-type="species">problematica</tp:taxon-name-part></tp:taxon-name></italic> Mousson, 1865, the type species of <italic><tp:taxon-name><tp:taxon-name-part taxon-name-part-type="genus">Moussonia</tp:taxon-name-part></tp:taxon-name></italic>, is illustrated here for comparison (Fig. <xref ref-type="fig" rid="F44">140</xref>, Syntype ZMZ 526751, Samoa, Upolu, H = 1.9 mm). Unfortunately, there are not enough specimens of the type species available to document its inner lamellar system.</p></tp:treatment-sec><tp:treatment-sec><!--Section generated to contain objects referenced in tp:taxon-treatment.--><fig id="F44" position="float" orientation="portrait"><label>Figures 140–151.</label><caption><p>Synoptic view of the <italic><tp:taxon-name><tp:taxon-name-part taxon-name-part-type="genus">Moussonia</tp:taxon-name-part></tp:taxon-name></italic> species of Fiji.</p></caption><graphic xmlns:xlink="http://www.w3.org/1999/xlink" xlink:href="zookeys-487-001-g044.jpg" position="float" orientation="portrait" xlink:type="simple" id="oo_40031.jpg"/></fig></tp:treatment-sec></tp:taxon-treatment>
