# Supplementary material for: The Diplommatinidae of Fiji – a hotspot of Pacific land snail biodiversity (Caenogastropoda, Cyclophoroidea)
Source: Zookeys. 2015 Mar 16;(487):1–85. doi: 10.3897/zookeys.487.8463 (PMC4366685; doi:10.3897/zookeys.487.8463)
Supplement: XML Treatment for Moussonia longipalatalis [file zookeys.487.8463-treatment24.xml]

<!DOCTYPE tp:taxon-treatment
  PUBLIC "-//TaxonX//DTD Taxonomic Treatment Publishing DTD v0 20100105//EN" "tax-treatment-NSO.dtd">
<tp:taxon-treatment xmlns:tp="http://www.plazi.org/taxpub"><tp:treatment-meta><kwd-group><label>Taxon classification</label><kwd><named-content content-type="kingdom">Animalia</named-content></kwd><kwd><named-content content-type="order">Mesogastropoda</named-content></kwd><kwd><named-content content-type="family">Diplommatinidae</named-content></kwd></kwd-group><mixed-citation publication-type="journal"><person-group><name><surname>Neubert</surname><given-names>Eike</given-names></name><name><surname>Bouchet</surname><given-names>Philippe</given-names></name></person-group><article-title>The <tp:taxon-name><tp:taxon-name-part taxon-name-part-type="family">Diplommatinidae</tp:taxon-name-part></tp:taxon-name> of Fiji – a hotspot of Pacific land snail biodiversity (<tp:taxon-name><tp:taxon-name-part taxon-name-part-type="subclass">Caenogastropoda</tp:taxon-name-part></tp:taxon-name>, <tp:taxon-name><tp:taxon-name-part taxon-name-part-type="superfamily">Cyclophoroidea</tp:taxon-name-part></tp:taxon-name>)</article-title><source>Zookeys</source><day>16</day><month>3</month><year>2015</year><volume>2015</volume><issue>487</issue><fpage>1</fpage><lpage>85</lpage><pub-id pub-id-type="doi">10.3897/zookeys.487.8463</pub-id></mixed-citation></tp:treatment-meta><tp:nomenclature><tp:taxon-name>
                        <tp:taxon-name-part taxon-name-part-type="genus">Moussonia</tp:taxon-name-part>
                        <tp:taxon-name-part taxon-name-part-type="species">longipalatalis</tp:taxon-name-part>
                        <object-id xmlns:xlink="http://www.w3.org/1999/xlink" content-type="zoobank" xlink:type="simple">http://zoobank.org/7382F617-C278-4D3D-9A22-33537ECE1908</object-id>
                    </tp:taxon-name><tp:taxon-status xmlns:xlink="http://www.w3.org/1999/xlink" xlink:type="simple">sp. n.</tp:taxon-status><xref ref-type="fig" rid="F22">Figs 59–60</xref><!--PageBreak--></tp:nomenclature><tp:treatment-sec sec-type="Type material"><title>Type material.</title><p>Holotype MNHN IM-2000-27441, paratypes MNHN/630 IM-2000-27442, NMBE 516852/50. Type locality: Lau Islands, Navutu-i-Loma (= Nasau), forest on limestone, 5–30 m, <named-content xmlns:xlink="http://www.w3.org/1999/xlink" content-type="dwc:verbatimCoordinates" xlink:type="simple">-18.9659 -178.4798</named-content>, leg. Bouchet, 11.03.1999.</p></tp:treatment-sec><tp:treatment-sec sec-type="Etymology"><title>Etymology.</title><p>Latin adjective <italic>longus</italic>, -<italic>a</italic>, -<italic>um</italic> = long, and noun <italic>palatalis</italic> for the palatal fold; used as a noun in apposition.</p></tp:treatment-sec><tp:treatment-sec sec-type="Diagnosis"><title>Diagnosis.</title><p>Shell dextral, very small, translucent light yellowish-brownish, bluntly keeled whorls, reduced sculpture, palatalis a very long lamella.</p></tp:treatment-sec><tp:treatment-sec sec-type="Description"><title>Description.</title><p>Shell dextral, very small, last whorl not constricted, translucent light yellowish-brownish; protoconch of 2 whorls, granulated; teleoconch of &gt; 7 bluntly keeled whorls, sculpture of faint periostracal threads; suture very deep; last whorl not ascending before aperture; aperture attached to last whorl, rounded, peristomial rim reinforced by a weak labial callus, columellar side with a strong columellaris; umbilicus closed; internal lamellar system with one columellaris, two parietal lamellae and one palatalis; columellaris a thin lamella, with a strong undulation at its end above the aperture; inner parietalis long, outer parietalis spatulate; palatalis a very long lamella, situated on the left side above the aperture (can be seen from the outside as a reflecting callus).</p></tp:treatment-sec><tp:treatment-sec sec-type="Measurements"><title>Measurements.</title><p>Holotype (Fig. <xref ref-type="fig" rid="F22">59</xref>): H = 2.13; D = 1.09; PH = 0.65; PD = 0.69; W = 7.5.</p><fig id="F22" position="float" orientation="portrait"><label>Figures 59–60.</label><caption><p><italic><tp:taxon-name><tp:taxon-name-part taxon-name-part-type="genus">Moussonia</tp:taxon-name-part> <tp:taxon-name-part taxon-name-part-type="species">longipalatalis</tp:taxon-name-part></tp:taxon-name></italic> sp. n. <bold>59</bold> Holotype MNHN IM-2000-27441, Lau Islands, Yacata (= Yathata), H = 1.68 mm <bold>60</bold> paratype, last whorl opened to show internal lamellae. Figure 59 ×20, Figure 60 ×40 magnification.</p></caption><graphic xmlns:xlink="http://www.w3.org/1999/xlink" xlink:href="zookeys-487-001-g022.jpg" position="float" orientation="portrait" xlink:type="simple" id="oo_40009.jpg"/></fig></tp:treatment-sec><tp:treatment-sec sec-type="Distribution"><title>Distribution</title><p>(Fig. <xref ref-type="fig" rid="F47">171</xref>). Only known from the type locality.</p></tp:treatment-sec><tp:treatment-sec sec-type="Remarks"><title>Remarks.</title><p>Although very similar to <italic><tp:taxon-name><tp:taxon-name-part taxon-name-part-type="genus">Moussonia</tp:taxon-name-part> <tp:taxon-name-part taxon-name-part-type="species">fuscula</tp:taxon-name-part></tp:taxon-name></italic>, <italic><tp:taxon-name><tp:taxon-name-part taxon-name-part-type="genus">Moussonia</tp:taxon-name-part> <tp:taxon-name-part taxon-name-part-type="species">longipalatalis</tp:taxon-name-part></tp:taxon-name></italic> sp. n. is treated here as a different species because the latter has a smaller shell, bluntly keeled whorls, and a long and very readily visible palatalis, which is only a short knob-like callus in <italic><tp:taxon-name><tp:taxon-name-part taxon-name-part-type="genus">Moussonia</tp:taxon-name-part> <tp:taxon-name-part taxon-name-part-type="species">fuscula</tp:taxon-name-part></tp:taxon-name></italic>.</p></tp:treatment-sec><tp:treatment-sec><!--Section generated to contain objects referenced in tp:taxon-treatment.--><fig id="F47" position="float" orientation="portrait"><label>Figure 171.</label><caption><p>Species diversity of <tp:taxon-name><tp:taxon-name-part taxon-name-part-type="family">Diplommatinidae</tp:taxon-name-part></tp:taxon-name> on the Lau Islands. <italic><tp:taxon-name><tp:taxon-name-part taxon-name-part-type="genus">Moussonia</tp:taxon-name-part> <tp:taxon-name-part taxon-name-part-type="species">fuscula</tp:taxon-name-part></tp:taxon-name></italic> (Mousson, 1870) <bold>2</bold> <italic><tp:taxon-name><tp:taxon-name-part taxon-name-part-type="genus">Moussonia</tp:taxon-name-part> <tp:taxon-name-part taxon-name-part-type="species">brodieae</tp:taxon-name-part></tp:taxon-name></italic> sp. n. <bold>3</bold> <italic><tp:taxon-name><tp:taxon-name-part taxon-name-part-type="genus">Moussonia</tp:taxon-name-part> <tp:taxon-name-part taxon-name-part-type="species">longipalatalis</tp:taxon-name-part></tp:taxon-name></italic> sp. n. <bold>4</bold> <italic><tp:taxon-name><tp:taxon-name-part taxon-name-part-type="genus">Moussonia</tp:taxon-name-part> <tp:taxon-name-part taxon-name-part-type="species">acuta</tp:taxon-name-part></tp:taxon-name></italic> sp. n. <bold>5</bold> <italic><tp:taxon-name><tp:taxon-name-part taxon-name-part-type="genus">Moussonia</tp:taxon-name-part> <tp:taxon-name-part taxon-name-part-type="species">minutissima</tp:taxon-name-part></tp:taxon-name></italic> sp. n. <bold>6</bold> <italic><tp:taxon-name><tp:taxon-name-part taxon-name-part-type="genus">Moussonia</tp:taxon-name-part> <tp:taxon-name-part taxon-name-part-type="species">polita</tp:taxon-name-part></tp:taxon-name></italic> sp. n. <bold>7</bold> <italic><tp:taxon-name><tp:taxon-name-part taxon-name-part-type="genus">Moussonia</tp:taxon-name-part> <tp:taxon-name-part taxon-name-part-type="species">vitiana</tp:taxon-name-part></tp:taxon-name></italic> (Mousson, 1870).</p></caption><graphic xmlns:xlink="http://www.w3.org/1999/xlink" xlink:href="zookeys-487-001-g047.jpg" position="float" orientation="portrait" xlink:type="simple" id="oo_40034.jpg"/></fig></tp:treatment-sec></tp:taxon-treatment>
