# Supplementary material for: The Diplommatinidae of Fiji – a hotspot of Pacific land snail biodiversity (Caenogastropoda, Cyclophoroidea)
Source: Zookeys. 2015 Mar 16;(487):1–85. doi: 10.3897/zookeys.487.8463 (PMC4366685; doi:10.3897/zookeys.487.8463)
Supplement: XML Treatment for Moussonia minutissima [file zookeys.487.8463-treatment25.xml]

<!DOCTYPE tp:taxon-treatment
  PUBLIC "-//TaxonX//DTD Taxonomic Treatment Publishing DTD v0 20100105//EN" "tax-treatment-NSO.dtd">
<tp:taxon-treatment xmlns:tp="http://www.plazi.org/taxpub"><tp:treatment-meta><kwd-group><label>Taxon classification</label><kwd><named-content content-type="kingdom">Animalia</named-content></kwd><kwd><named-content content-type="order">Mesogastropoda</named-content></kwd><kwd><named-content content-type="family">Diplommatinidae</named-content></kwd></kwd-group><mixed-citation publication-type="journal"><person-group><name><surname>Neubert</surname><given-names>Eike</given-names></name><name><surname>Bouchet</surname><given-names>Philippe</given-names></name></person-group><article-title>The <tp:taxon-name><tp:taxon-name-part taxon-name-part-type="family">Diplommatinidae</tp:taxon-name-part></tp:taxon-name> of Fiji – a hotspot of Pacific land snail biodiversity (<tp:taxon-name><tp:taxon-name-part taxon-name-part-type="subclass">Caenogastropoda</tp:taxon-name-part></tp:taxon-name>, <tp:taxon-name><tp:taxon-name-part taxon-name-part-type="superfamily">Cyclophoroidea</tp:taxon-name-part></tp:taxon-name>)</article-title><source>Zookeys</source><day>16</day><month>3</month><year>2015</year><volume>2015</volume><issue>487</issue><fpage>1</fpage><lpage>85</lpage><pub-id pub-id-type="doi">10.3897/zookeys.487.8463</pub-id></mixed-citation></tp:treatment-meta><tp:nomenclature><tp:taxon-name>
                        <tp:taxon-name-part taxon-name-part-type="genus">Moussonia</tp:taxon-name-part>
                        <tp:taxon-name-part taxon-name-part-type="species">minutissima</tp:taxon-name-part>
                        <object-id xmlns:xlink="http://www.w3.org/1999/xlink" content-type="zoobank" xlink:type="simple">http://zoobank.org/281CF762-DC02-43AA-8387-C6406F703A30</object-id>
                    </tp:taxon-name><tp:taxon-status xmlns:xlink="http://www.w3.org/1999/xlink" xlink:type="simple">sp. n.</tp:taxon-status><xref ref-type="fig" rid="F23">Figs 61–62</xref></tp:nomenclature><tp:treatment-sec sec-type="Type material"><title>Type material.</title><p>Holotype MNHN IM-2000-27443, paratypes MNHN/169 IM-2000-27444, NMBE 516854/20. Type locality: Lau Islands, Yacata (= Yathata), forest on limestone, 5–10 m, <named-content xmlns:xlink="http://www.w3.org/1999/xlink" content-type="dwc:verbatimCoordinates" xlink:type="simple">-17.2584 -179.5096</named-content>, leg. Bouchet, 05.03.1999.</p></tp:treatment-sec><tp:treatment-sec sec-type="Etymology"><title>Etymology.</title><p>Latin adjective <italic>minutissimus</italic>, -<italic>a</italic>, -<italic>um</italic> = very small.</p></tp:treatment-sec><tp:treatment-sec sec-type="Diagnosis"><title>Diagnosis.</title><p>Shell dextral, small, light brownish, protoconch granulated, ribs with periostracal threads, inner parietalis very short, palatalis tooth-like directly above aperture.</p></tp:treatment-sec><tp:treatment-sec sec-type="Description"><title>Description.</title><p>Shell dextral, small, last whorl not constricted, translucent light brownish; protoconch of 2 whorls, granulated; teleoconch of &gt; 5 whorls with an almost inconspicuous keel, sculpture of faint, widely spaced ribs with fine periostracal threads; suture deep; last whorl slightly ascending before aperture; aperture attached to last whorl, rounded, peristomial rim reinforced by a strong labial callus, columellar side with a strong columellaris; umbilicus slightly open; internal lamellar system with one columellaris, two parietal lamellae and one palatalis; columellaris a thin lamella, with a strong undulation at its end above the aperture; inner parietalis a very short thread-like lamella, outer parietalis small, spatulate; palatalis tooth-like, directly above the aperture (can be seen from the outside as a reflecting callus).</p><p>Operculum unknown.</p></tp:treatment-sec><tp:treatment-sec sec-type="Measurements"><title>Measurements.</title><p>Holotype (Fig. <xref ref-type="fig" rid="F23">61</xref>): H = 1.54; D = 0.85; PH = 0.54; PD = 0.57; W = 5.5.</p><fig id="F23" position="float" orientation="portrait"><label>Figures 61–62.</label><caption><p><italic><tp:taxon-name><tp:taxon-name-part taxon-name-part-type="genus">Moussonia</tp:taxon-name-part> <tp:taxon-name-part taxon-name-part-type="species">minutissima</tp:taxon-name-part></tp:taxon-name></italic>  sp. n. <bold>61</bold> Holotype MNHN IM-2000-27443, Fiji, Lau Islands, Yacata (=Yathata), H = 1.54 mm <bold>62</bold> paratype, last whorl opened to show internal lamellae. Figure 61 ×20, Figure 62 ×40 magnification.</p></caption><graphic xmlns:xlink="http://www.w3.org/1999/xlink" xlink:href="zookeys-487-001-g023.jpg" position="float" orientation="portrait" xlink:type="simple" id="oo_40010.jpg"/></fig></tp:treatment-sec><tp:treatment-sec sec-type="Distribution"><title>Distribution</title><p>(Fig. <xref ref-type="fig" rid="F47">171</xref>). Only known from the type locality.</p></tp:treatment-sec><tp:treatment-sec sec-type="Remarks"><title>Remarks.</title><p><italic><tp:taxon-name><tp:taxon-name-part taxon-name-part-type="genus">Moussonia</tp:taxon-name-part> <tp:taxon-name-part taxon-name-part-type="species">minutissima</tp:taxon-name-part></tp:taxon-name></italic> sp. n. is remarkable because of its granulated protoconch. It differs from <italic><tp:taxon-name><tp:taxon-name-part taxon-name-part-type="genus">Moussonia</tp:taxon-name-part> <tp:taxon-name-part taxon-name-part-type="species">barkeri</tp:taxon-name-part></tp:taxon-name></italic> sp. n. by its reduced tooth-like palatalis and very short inner parietalis, and from <italic><tp:taxon-name><tp:taxon-name-part taxon-name-part-type="genus">Moussonia</tp:taxon-name-part> <tp:taxon-name-part taxon-name-part-type="species">fuscula</tp:taxon-name-part></tp:taxon-name></italic> by its smaller size and the short inner parietalis.</p></tp:treatment-sec><tp:treatment-sec><!--Section generated to contain objects referenced in tp:taxon-treatment.--><fig id="F47" position="float" orientation="portrait"><label>Figure 171.</label><caption><p>Species diversity of <tp:taxon-name><tp:taxon-name-part taxon-name-part-type="family">Diplommatinidae</tp:taxon-name-part></tp:taxon-name> on the Lau Islands. <italic><tp:taxon-name><tp:taxon-name-part taxon-name-part-type="genus">Moussonia</tp:taxon-name-part> <tp:taxon-name-part taxon-name-part-type="species">fuscula</tp:taxon-name-part></tp:taxon-name></italic> (Mousson, 1870) <bold>2</bold> <italic><tp:taxon-name><tp:taxon-name-part taxon-name-part-type="genus">Moussonia</tp:taxon-name-part> <tp:taxon-name-part taxon-name-part-type="species">brodieae</tp:taxon-name-part></tp:taxon-name></italic> sp. n. <bold>3</bold> <italic><tp:taxon-name><tp:taxon-name-part taxon-name-part-type="genus">Moussonia</tp:taxon-name-part> <tp:taxon-name-part taxon-name-part-type="species">longipalatalis</tp:taxon-name-part></tp:taxon-name></italic> sp. n. <bold>4</bold> <italic><tp:taxon-name><tp:taxon-name-part taxon-name-part-type="genus">Moussonia</tp:taxon-name-part> <tp:taxon-name-part taxon-name-part-type="species">acuta</tp:taxon-name-part></tp:taxon-name></italic> sp. n. <bold>5</bold> <italic><tp:taxon-name><tp:taxon-name-part taxon-name-part-type="genus">Moussonia</tp:taxon-name-part> <tp:taxon-name-part taxon-name-part-type="species">minutissima</tp:taxon-name-part></tp:taxon-name></italic> sp. n. <bold>6</bold> <italic><tp:taxon-name><tp:taxon-name-part taxon-name-part-type="genus">Moussonia</tp:taxon-name-part> <tp:taxon-name-part taxon-name-part-type="species">polita</tp:taxon-name-part></tp:taxon-name></italic> sp. n. <bold>7</bold> <italic><tp:taxon-name><tp:taxon-name-part taxon-name-part-type="genus">Moussonia</tp:taxon-name-part> <tp:taxon-name-part taxon-name-part-type="species">vitiana</tp:taxon-name-part></tp:taxon-name></italic> (Mousson, 1870).</p></caption><graphic xmlns:xlink="http://www.w3.org/1999/xlink" xlink:href="zookeys-487-001-g047.jpg" position="float" orientation="portrait" xlink:type="simple" id="oo_40034.jpg"/></fig></tp:treatment-sec></tp:taxon-treatment>
