# Supplementary material for: The Diplommatinidae of Fiji – a hotspot of Pacific land snail biodiversity (Caenogastropoda, Cyclophoroidea)
Source: Zookeys. 2015 Mar 16;(487):1–85. doi: 10.3897/zookeys.487.8463 (PMC4366685; doi:10.3897/zookeys.487.8463)
Supplement: XML Treatment for Palaina [file zookeys.487.8463-treatment30.xml]

<!DOCTYPE tp:taxon-treatment
  PUBLIC "-//TaxonX//DTD Taxonomic Treatment Publishing DTD v0 20100105//EN" "tax-treatment-NSO.dtd">
<tp:taxon-treatment xmlns:tp="http://www.plazi.org/taxpub"><tp:treatment-meta><kwd-group><label>Taxon classification</label><kwd><named-content content-type="kingdom">Animalia</named-content></kwd><kwd><named-content content-type="order">Mesogastropoda</named-content></kwd><kwd><named-content content-type="family">Diplommatinidae</named-content></kwd></kwd-group><mixed-citation publication-type="journal"><person-group><name><surname>Neubert</surname><given-names>Eike</given-names></name><name><surname>Bouchet</surname><given-names>Philippe</given-names></name></person-group><article-title>The <tp:taxon-name><tp:taxon-name-part taxon-name-part-type="family">Diplommatinidae</tp:taxon-name-part></tp:taxon-name> of Fiji – a hotspot of Pacific land snail biodiversity (<tp:taxon-name><tp:taxon-name-part taxon-name-part-type="subclass">Caenogastropoda</tp:taxon-name-part></tp:taxon-name>, <tp:taxon-name><tp:taxon-name-part taxon-name-part-type="superfamily">Cyclophoroidea</tp:taxon-name-part></tp:taxon-name>)</article-title><source>Zookeys</source><day>16</day><month>3</month><year>2015</year><volume>2015</volume><issue>487</issue><fpage>1</fpage><lpage>85</lpage><pub-id pub-id-type="doi">10.3897/zookeys.487.8463</pub-id></mixed-citation></tp:treatment-meta><tp:nomenclature><tp:taxon-name>
                        <tp:taxon-name-part taxon-name-part-type="genus">Palaina</tp:taxon-name-part>
                    </tp:taxon-name><tp:taxon-authority>Semper, 1865</tp:taxon-authority><tp:nomenclature-citation-list><tp:nomenclature-citation><tp:taxon-name><tp:taxon-name-part taxon-name-part-type="genus">Palaina</tp:taxon-name-part></tp:taxon-name><comment> Semper 1865a, Journal de Conchyliologie, 13: 291, 292. Type species: <italic><tp:taxon-name><tp:taxon-name-part taxon-name-part-type="genus">Diplommatina</tp:taxon-name-part> <tp:taxon-name-part taxon-name-part-type="species">macgillivrayi</tp:taxon-name-part></tp:taxon-name></italic> Pfeiffer, 1854 [from Lord Howe Island], by subsequent designation of Iredale (1944: 303). <xref ref-type="bibr" rid="B36">Thiele (1929</xref>: 109) and Wenz (1939: 481) cited “<italic><tp:taxon-name><tp:taxon-name-part taxon-name-part-type="genus">Palaina</tp:taxon-name-part> <tp:taxon-name-part taxon-name-part-type="species">patula</tp:taxon-name-part></tp:taxon-name></italic> Crosse” as type species, but this was a <italic>nomen nudum</italic> in 1865, later published as <italic><tp:taxon-name><tp:taxon-name-part taxon-name-part-type="genus">Palaina</tp:taxon-name-part> <tp:taxon-name-part taxon-name-part-type="species">patula</tp:taxon-name-part></tp:taxon-name></italic> Semper, 1866.</comment></tp:nomenclature-citation><tp:nomenclature-citation><tp:taxon-name><tp:taxon-name-part taxon-name-part-type="genus">Macropalaina</tp:taxon-name-part></tp:taxon-name><comment> Möllendorff 1897, Nachrichtsblatt der deutschen malakozoologischen Gesellschaft, 29: 43. Type species: <italic><tp:taxon-name><tp:taxon-name-part taxon-name-part-type="genus">Diplommatina</tp:taxon-name-part> <tp:taxon-name-part taxon-name-part-type="species">pomatiaeformis</tp:taxon-name-part></tp:taxon-name></italic> Mousson, 1870, by original designation.</comment></tp:nomenclature-citation></tp:nomenclature-citation-list></tp:nomenclature><tp:treatment-sec sec-type="Diagnosis"><title>Diagnosis.</title><p>Shell elongate oval, last whorl not constricted, usually with a bulbous last whorl, aperture in a rather central position in relation to the shell longitudinal axis, without apertural dentition; internal dentition mainly concerns formation of the columellaris, which may be toothed to completely unarmed; operculum with or without concentric lamellae; with a low arcuate ridge on the inner surface.</p><p>Semper established the name <!--PageBreak--><italic><tp:taxon-name><tp:taxon-name-part taxon-name-part-type="genus">Palaina</tp:taxon-name-part></tp:taxon-name></italic> without providing a description. <xref ref-type="bibr" rid="B12">Kobelt’s (1902</xref>: 394) definition is undiagnostic, as this author included under this header many species from the Pacific diplommatinid radiation, which can be considered a polyphyletic assemblage: “Shell ovate cone-shaped, in most cases sinistral, with a diverse sculpture. Last whorl constricted at the beginning or the first quarter; aperture without teeth, operculum deeply sunken, uncalcified, circular, with several whorls. Shell elongate oval; no dentition; operculum corneous, with thick concentric ridges” [translated from German].</p><p>A re-definition of <italic><tp:taxon-name><tp:taxon-name-part taxon-name-part-type="genus">Palaina</tp:taxon-name-part></tp:taxon-name></italic> was provided by <xref ref-type="bibr" rid="B44">Yamazaki et al. (2013</xref>: 16), who considered <italic><tp:taxon-name><tp:taxon-name-part taxon-name-part-type="genus">Eupalaina</tp:taxon-name-part></tp:taxon-name></italic> Kobelt &amp; Moellendorff, 1898 as a subgenus of <italic><tp:taxon-name><tp:taxon-name-part taxon-name-part-type="genus">Palaina</tp:taxon-name-part></tp:taxon-name></italic> (subsequent type designation <italic><tp:taxon-name><tp:taxon-name-part taxon-name-part-type="genus">Palaina</tp:taxon-name-part> <tp:taxon-name-part taxon-name-part-type="species">patula</tp:taxon-name-part></tp:taxon-name></italic> Crosse, 1866). The type species of <italic><tp:taxon-name><tp:taxon-name-part taxon-name-part-type="genus">Palaina</tp:taxon-name-part></tp:taxon-name></italic> is <italic><tp:taxon-name><tp:taxon-name-part taxon-name-part-type="genus">Diplommatina</tp:taxon-name-part> <tp:taxon-name-part taxon-name-part-type="species">macgillivrayi</tp:taxon-name-part></tp:taxon-name></italic> Pfeiffer, 1854, from Lord Howe Island, from which island several species of <italic><tp:taxon-name><tp:taxon-name-part taxon-name-part-type="genus">Palaina</tp:taxon-name-part></tp:taxon-name></italic> are recorded (<xref ref-type="bibr" rid="B35">Stanisic et al. 2010</xref>). Comparing their shells to those from Palau and to those from Fiji that we include in <italic><tp:taxon-name><tp:taxon-name-part taxon-name-part-type="genus">Palaina</tp:taxon-name-part></tp:taxon-name></italic>, they differ by their quite compact and stout outline (the Fiji species are more variable in shape). The inner lamellar system of the Lord Howe radiation is unknown. However, <xref ref-type="bibr" rid="B37">Tillier (1981)</xref> illustrated the operculum of <italic><tp:taxon-name><tp:taxon-name-part taxon-name-part-type="genus">Palaina</tp:taxon-name-part> <tp:taxon-name-part taxon-name-part-type="species">macgillivrayi</tp:taxon-name-part></tp:taxon-name></italic>, which seems to have a bilobed ridge on the inner surface, and thus differs from what is seen in the Palau species, which have a single strong ridge (<xref ref-type="bibr" rid="B44">Yamazaki et al. 2013</xref>: Figs 10A–D), and in the Fiji species, which have a low, inconspicuous rigde. In shell shape and formation of the opercula, the Fiji “<italic><tp:taxon-name><tp:taxon-name-part taxon-name-part-type="genus">Palaina</tp:taxon-name-part></tp:taxon-name></italic>” are close to those from New Caledonia, but unfortunately, <xref ref-type="bibr" rid="B37">Tillier (1981)</xref> did not investigate the internal lamellar system in the latter, so potentially useful information is lacking. The species in the New Caledonia radiation have no penis, while the Palau species possess one. <xref ref-type="bibr" rid="B44">Yamazaki et al. (2013)</xref> claimed that <xref ref-type="bibr" rid="B37">Tillier (1981)</xref> found <italic><tp:taxon-name><tp:taxon-name-part taxon-name-part-type="genus">Palaina</tp:taxon-name-part> <tp:taxon-name-part taxon-name-part-type="species">macgillivrayi</tp:taxon-name-part></tp:taxon-name></italic> to also have no penis, a statement that, however, is not explicit in Tillier’s text. For Fiji, no information is available in this regard at present. This short review shows that knowledge of this group is patchy. It seems possible that all the different island radiations will have to be separated at the generic level once the full set of characters is known. For the time being, we conservatively apply <italic><tp:taxon-name><tp:taxon-name-part taxon-name-part-type="genus">Palaina</tp:taxon-name-part></tp:taxon-name></italic> in a broad sense to the Fiji radiation, although we anticipate a separation at the generic level (for which the name <italic><tp:taxon-name><tp:taxon-name-part taxon-name-part-type="genus">Macropalaina</tp:taxon-name-part></tp:taxon-name></italic> is available) from the Lord Howe and Palau radiations The Fiji species might not even be monophyletic.</p></tp:treatment-sec><ref-list><ref id="B36"><mixed-citation xmlns:xlink="http://www.w3.org/1999/xlink" xlink:type="simple"><person-group><name name-style="western"><surname>Thiele</surname><given-names>J</given-names></name></person-group> (<year>1929</year>) <source>Handbuch der systematischen Weichtierkunde</source><volume>1</volume>, <size units="page">778 pp</size>.</mixed-citation></ref><ref id="B12"><mixed-citation xmlns:xlink="http://www.w3.org/1999/xlink" xlink:type="simple"><person-group><name name-style="western"><surname>Kobelt</surname><given-names>W</given-names></name></person-group> (<year>1902</year>) <chapter-title><tp:taxon-name><tp:taxon-name-part taxon-name-part-type="family">Cyclophoridae</tp:taxon-name-part></tp:taxon-name>.</chapter-title> In: <person-group><name name-style="western"><surname>Schulze</surname><given-names>FE</given-names></name></person-group> (Ed.) <source>Das Tierreich</source><volume>16</volume>. <publisher-name>R. Friedländer und Sohn</publisher-name>, <publisher-loc>Berlin</publisher-loc>, <size units="page">662 pp</size>.</mixed-citation></ref><ref id="B44"><mixed-citation xmlns:xlink="http://www.w3.org/1999/xlink" xlink:type="simple"><person-group><name name-style="western"><surname>Yamazaki</surname><given-names>K</given-names></name><name name-style="western"><surname>Yamazaki</surname><given-names>M</given-names></name><name name-style="western"><surname>Ueshima</surname><given-names>R</given-names></name></person-group> (<year>2013</year>) <article-title>Systematic review of diplommatinid land snails (<tp:taxon-name><tp:taxon-name-part taxon-name-part-type="subclass">Caenogastropoda</tp:taxon-name-part></tp:taxon-name>, <tp:taxon-name><tp:taxon-name-part taxon-name-part-type="family">Diplommatinidae</tp:taxon-name-part></tp:taxon-name>) endemic to the Palau Islands. (1) Generic classification and revision of <italic><tp:taxon-name><tp:taxon-name-part taxon-name-part-type="genus">Hungerfordia</tp:taxon-name-part></tp:taxon-name></italic> species with highly developed axial ribs.</article-title><source>Zootaxa</source><volume>3743</volume>: <fpage>1</fpage>–<lpage>71</lpage>. doi: <ext-link ext-link-type="doi" xlink:href="10.11646/zootaxa.3743.1.1" xlink:type="simple">10.11646/zootaxa.3743.1.1</ext-link></mixed-citation></ref><ref id="B35"><mixed-citation xmlns:xlink="http://www.w3.org/1999/xlink" xlink:type="simple"><person-group><name name-style="western"><surname>Stanisic</surname><given-names>J</given-names></name><name name-style="western"><surname>Shea</surname><given-names>M</given-names></name><name name-style="western"><surname>Potter</surname><given-names>D</given-names></name><name name-style="western"><surname>Griffiths</surname><given-names>O</given-names></name></person-group> (<year>2010</year>) <article-title>Australian landsnails, 1. A field guide to eastern Australian species.</article-title><source>Mauritius</source>, <size units="page">591 pp</size>.</mixed-citation></ref><ref id="B37"><mixed-citation xmlns:xlink="http://www.w3.org/1999/xlink" xlink:type="simple"><person-group><name name-style="western"><surname>Tillier</surname><given-names>S</given-names></name></person-group> (<year>1981</year>) <article-title>Clines, convergence and character displacements in New Caledonian diplommatinids (land prosobranchs).</article-title><source>Malacologia</source><volume>21</volume>: <fpage>177</fpage>–<lpage>208</lpage>.</mixed-citation></ref></ref-list></tp:taxon-treatment>
