# Supplementary material for: The Diplommatinidae of Fiji – a hotspot of Pacific land snail biodiversity (Caenogastropoda, Cyclophoroidea)
Source: Zookeys. 2015 Mar 16;(487):1–85. doi: 10.3897/zookeys.487.8463 (PMC4366685; doi:10.3897/zookeys.487.8463)
Supplement: XML Treatment for Palaina ascendens [file zookeys.487.8463-treatment31.xml]

<!DOCTYPE tp:taxon-treatment
  PUBLIC "-//TaxonX//DTD Taxonomic Treatment Publishing DTD v0 20100105//EN" "tax-treatment-NSO.dtd">
<tp:taxon-treatment xmlns:tp="http://www.plazi.org/taxpub"><tp:treatment-meta><kwd-group><label>Taxon classification</label><kwd><named-content content-type="kingdom">Animalia</named-content></kwd><kwd><named-content content-type="order">Mesogastropoda</named-content></kwd><kwd><named-content content-type="family">Diplommatinidae</named-content></kwd></kwd-group><mixed-citation publication-type="journal"><person-group><name><surname>Neubert</surname><given-names>Eike</given-names></name><name><surname>Bouchet</surname><given-names>Philippe</given-names></name></person-group><article-title>The <tp:taxon-name><tp:taxon-name-part taxon-name-part-type="family">Diplommatinidae</tp:taxon-name-part></tp:taxon-name> of Fiji – a hotspot of Pacific land snail biodiversity (<tp:taxon-name><tp:taxon-name-part taxon-name-part-type="subclass">Caenogastropoda</tp:taxon-name-part></tp:taxon-name>, <tp:taxon-name><tp:taxon-name-part taxon-name-part-type="superfamily">Cyclophoroidea</tp:taxon-name-part></tp:taxon-name>)</article-title><source>Zookeys</source><day>16</day><month>3</month><year>2015</year><volume>2015</volume><issue>487</issue><fpage>1</fpage><lpage>85</lpage><pub-id pub-id-type="doi">10.3897/zookeys.487.8463</pub-id></mixed-citation></tp:treatment-meta><tp:nomenclature><tp:taxon-name>
                        <tp:taxon-name-part taxon-name-part-type="genus">Palaina</tp:taxon-name-part>
                        <tp:taxon-name-part taxon-name-part-type="species">ascendens</tp:taxon-name-part>
                    </tp:taxon-name><tp:taxon-authority>(Mousson, 1870)</tp:taxon-authority><tp:taxon-status xmlns:xlink="http://www.w3.org/1999/xlink" xlink:type="simple">comb. n.</tp:taxon-status><xref ref-type="fig" rid="F28">Figs 72–73</xref><!--PageBreak--><!--PageBreak--><tp:nomenclature-citation-list><tp:nomenclature-citation><tp:taxon-name><tp:taxon-name-part taxon-name-part-type="genus">Diplommatina</tp:taxon-name-part> <tp:taxon-name-part taxon-name-part-type="species">ascendens</tp:taxon-name-part></tp:taxon-name><comment> Mousson 1870, Journal de Conchyliologie, 18: 184, pl. VIII, fig. 5. Type locality: “Ile de Viti-Levu”.</comment></tp:nomenclature-citation><tp:nomenclature-citation><tp:taxon-name><tp:taxon-name-part taxon-name-part-type="genus">Diplommatina</tp:taxon-name-part> (<tp:taxon-name-part taxon-name-part-type="subgenus">Pseudopalaina</tp:taxon-name-part>) <tp:taxon-name-part taxon-name-part-type="species">ascendens</tp:taxon-name-part></tp:taxon-name><comment>, – Kobelt 1902, <tp:taxon-name><tp:taxon-name-part taxon-name-part-type="family">Cyclophoridae</tp:taxon-name-part></tp:taxon-name>: 451.</comment></tp:nomenclature-citation></tp:nomenclature-citation-list></tp:nomenclature><tp:treatment-sec sec-type="Type material"><title>Type material.</title><p>The 2 specimens originally mentioned by Mousson could not be traced in the collection of Mousson in Zurich nor in the collection of the Journal de Conchyliologie in Paris. In a lot in ZMZ, however, originally identified by Mousson as “<!--PageBreak--><italic><tp:taxon-name><tp:taxon-name-part taxon-name-part-type="genus">Diancta</tp:taxon-name-part> <tp:taxon-name-part taxon-name-part-type="species">martensi</tp:taxon-name-part></tp:taxon-name></italic>”, a specimen similar to the - somewhat sketchy - original illustration of <italic><tp:taxon-name><tp:taxon-name-part taxon-name-part-type="genus">Diancta</tp:taxon-name-part> <tp:taxon-name-part taxon-name-part-type="species">ascendens</tp:taxon-name-part></tp:taxon-name></italic> is present. This specimen cannot be considered type material, because it was acquired by Mousson in his collection in 1872, i.e. two years after the description of the species. To stabilize the use of the name, this specimen is here selected as neotype. Neotype: ZMZ 526689d, here designated, Viti Levu, “Tatatan”, coll. Mousson ex Graeffe 1872 (Fig. <xref ref-type="fig" rid="F28">72</xref>). The locality “Tatatan” could not be identified with certainty; possibly it is Cautata, NE of Suva.</p><fig id="F28" position="float" orientation="portrait"><label>Figures 72–73.</label><caption><p><italic><tp:taxon-name><tp:taxon-name-part taxon-name-part-type="genus">Palaina</tp:taxon-name-part> <tp:taxon-name-part taxon-name-part-type="species">ascendens</tp:taxon-name-part></tp:taxon-name></italic> (Mousson, 1870). <bold>72</bold> original figure from Journal de Conchyliologie, 18: pl. VIII, fig. 5: H = 3.8 mm <bold>73</bold> neotype ZMZ 526689d, Viti Levu, “Tatatan”, H = 3.31 mm. All figures ×10 magnification.</p></caption><graphic xmlns:xlink="http://www.w3.org/1999/xlink" xlink:href="zookeys-487-001-g028.jpg" position="float" orientation="portrait" xlink:type="simple" id="oo_40015.jpg"/></fig></tp:treatment-sec><tp:treatment-sec sec-type="Original description"><title>Original description.</title><p>“T. sinistrorsa, longe rimata, acute ovata, lamellosocostulata, carneo-albescens. Spira convexo-conica; summo obtusulo, graniformi; sutura subprofunda. Anfr. 5 1/2, celeriter accrescentes, convexi; nucleolares laevigati; sequentes ventrosi, lamelliferi; penultimus in ventre retractus et compressus, tenuiter costulatus, lateraliter ruga transversa proeditus; ultimus attenuatus, lente et valde usque ad suturam anfr. tertii fere ascendens, ad rimam paulo impressus. Apert. tangentialis, sursum versa [40° cum axi], transverse perobliqua, subpatula, intus et extus obtuse quadrata. Perist. subexpansum, antice duplicatim incrassatum; marginibus convergentibus, lamina sinistrorsa junctis; columellari et externo supra antrorsum productis, infra sinuatis. Columella obtuse nodulata, interdum lamina producta circumdata. — Long. 3,8, diam. 2,2 mill. — Rat. anfr. 5:  1. — Rat. apert. 5:  4. Hab. Ile de Viti-Levu.”</p></tp:treatment-sec><tp:treatment-sec sec-type="Diagnosis"><title>Diagnosis.</title><p>Shell whitish, moderately large bulb, sculpture of widely spaced ribs, aperture subquadrate, with two denticles.</p></tp:treatment-sec><tp:treatment-sec sec-type="Description"><title>Description.</title><p>Shell sinistral, medium sized, oval, whitish; protoconch acute, granulated; last whorl not constricted with a moderately large bulb; last whorl strongly ascending; teleoconch sculpture of coarse widely spaced ribs; umbilicus slit-like, periomphalum narrow; aperture subquadrate, peristome reinforced by a lip, with two denticles on each side (Fig. <xref ref-type="fig" rid="F28">73</xref>, arrows), broadly attached to last whorl; no pleats visible in the aperture; internal lamellar system not studied.</p><!--PageBreak--><p>Operculum unknown.</p></tp:treatment-sec><tp:treatment-sec sec-type="Measurements"><title>Measurements.</title><p>Neotype (Fig. <xref ref-type="fig" rid="F28">73</xref>): H = 3.31; D = 2.13; PH = 1.32; PD = 1.40; W = 5.</p></tp:treatment-sec><tp:treatment-sec sec-type="Distribution"><title>Distribution.</title><p>Uncertain.</p></tp:treatment-sec><tp:treatment-sec sec-type="Remarks"><title>Remarks.</title><p>The lot ZMZ 526689 contained a larger number of <italic><tp:taxon-name><tp:taxon-name-part taxon-name-part-type="genus">Diancta</tp:taxon-name-part> <tp:taxon-name-part taxon-name-part-type="species">martensi</tp:taxon-name-part></tp:taxon-name></italic> (ZMZ 526689c), but also one specimen of <italic><tp:taxon-name><tp:taxon-name-part taxon-name-part-type="genus">Palaina</tp:taxon-name-part> <tp:taxon-name-part taxon-name-part-type="species">tuberosa</tp:taxon-name-part></tp:taxon-name></italic> (ZMZ 526689a) and a specimen of <italic><tp:taxon-name><tp:taxon-name-part taxon-name-part-type="genus">Palaina</tp:taxon-name-part> <tp:taxon-name-part taxon-name-part-type="species">latecostata</tp:taxon-name-part></tp:taxon-name></italic> (ZMZ 526689b).</p><p><italic><tp:taxon-name><tp:taxon-name-part taxon-name-part-type="genus">Diplommatina</tp:taxon-name-part> <tp:taxon-name-part taxon-name-part-type="species">ascendens</tp:taxon-name-part></tp:taxon-name></italic> is here classified in <italic><tp:taxon-name><tp:taxon-name-part taxon-name-part-type="genus">Palaina</tp:taxon-name-part></tp:taxon-name></italic> because it has a well-developed bulb. It is unmistakable by the formation of the aperture: usually, species of <italic><tp:taxon-name><tp:taxon-name-part taxon-name-part-type="genus">Palaina</tp:taxon-name-part></tp:taxon-name></italic> have a rounded aperture, and not a subquadrate oblique aperture, which is probably why Mousson may have merged it with the superficially similar <italic><tp:taxon-name><tp:taxon-name-part taxon-name-part-type="genus">Diancta</tp:taxon-name-part> <tp:taxon-name-part taxon-name-part-type="species">martensi</tp:taxon-name-part></tp:taxon-name></italic>. However, the latter is a true species of <italic><tp:taxon-name><tp:taxon-name-part taxon-name-part-type="genus">Diancta</tp:taxon-name-part></tp:taxon-name></italic> as evidenced by the lack of a bulb and the internal lamellar system.</p></tp:treatment-sec></tp:taxon-treatment>
