# Supplementary material for: The Diplommatinidae of Fiji – a hotspot of Pacific land snail biodiversity (Caenogastropoda, Cyclophoroidea)
Source: Zookeys. 2015 Mar 16;(487):1–85. doi: 10.3897/zookeys.487.8463 (PMC4366685; doi:10.3897/zookeys.487.8463)
Supplement: XML Treatment for Palaina latecostata [file zookeys.487.8463-treatment33.xml]

<!DOCTYPE tp:taxon-treatment
  PUBLIC "-//TaxonX//DTD Taxonomic Treatment Publishing DTD v0 20100105//EN" "tax-treatment-NSO.dtd">
<tp:taxon-treatment xmlns:tp="http://www.plazi.org/taxpub"><tp:treatment-meta><kwd-group><label>Taxon classification</label><kwd><named-content content-type="kingdom">Animalia</named-content></kwd><kwd><named-content content-type="order">Mesogastropoda</named-content></kwd><kwd><named-content content-type="family">Diplommatinidae</named-content></kwd></kwd-group><mixed-citation publication-type="journal"><person-group><name><surname>Neubert</surname><given-names>Eike</given-names></name><name><surname>Bouchet</surname><given-names>Philippe</given-names></name></person-group><article-title>The <tp:taxon-name><tp:taxon-name-part taxon-name-part-type="family">Diplommatinidae</tp:taxon-name-part></tp:taxon-name> of Fiji – a hotspot of Pacific land snail biodiversity (<tp:taxon-name><tp:taxon-name-part taxon-name-part-type="subclass">Caenogastropoda</tp:taxon-name-part></tp:taxon-name>, <tp:taxon-name><tp:taxon-name-part taxon-name-part-type="superfamily">Cyclophoroidea</tp:taxon-name-part></tp:taxon-name>)</article-title><source>Zookeys</source><day>16</day><month>3</month><year>2015</year><volume>2015</volume><issue>487</issue><fpage>1</fpage><lpage>85</lpage><pub-id pub-id-type="doi">10.3897/zookeys.487.8463</pub-id></mixed-citation></tp:treatment-meta><tp:nomenclature><tp:taxon-name>
                        <tp:taxon-name-part taxon-name-part-type="genus">Palaina</tp:taxon-name-part>
                        <tp:taxon-name-part taxon-name-part-type="species">latecostata</tp:taxon-name-part>
                    </tp:taxon-name><tp:taxon-authority>(Mousson, 1870)</tp:taxon-authority><tp:taxon-status xmlns:xlink="http://www.w3.org/1999/xlink" xlink:type="simple">comb. n.</tp:taxon-status><xref ref-type="fig" rid="F30">Fig. 79–81</xref><tp:nomenclature-citation-list><tp:nomenclature-citation><tp:taxon-name><tp:taxon-name-part taxon-name-part-type="genus">Diplommatina</tp:taxon-name-part> <tp:taxon-name-part taxon-name-part-type="species">godeffroyana</tp:taxon-name-part> <tp:taxon-name-part taxon-name-part-type="infraspecific-rank">var.</tp:taxon-name-part> <tp:taxon-name-part taxon-name-part-type="variety">latecostata</tp:taxon-name-part></tp:taxon-name><comment> Mousson 1870, Journal de Conchyliologie, 18: 183. Type locality: Viti Levu.</comment></tp:nomenclature-citation><tp:nomenclature-citation><tp:taxon-name><tp:taxon-name-part taxon-name-part-type="genus">Palaina</tp:taxon-name-part> (<tp:taxon-name-part taxon-name-part-type="subgenus">Palaina</tp:taxon-name-part>) <tp:taxon-name-part taxon-name-part-type="species">godeffroyana</tp:taxon-name-part> <tp:taxon-name-part taxon-name-part-type="subspecies">latecostata</tp:taxon-name-part></tp:taxon-name><comment>, – Kobelt 1902, <tp:taxon-name><tp:taxon-name-part taxon-name-part-type="family">Cyclophoridae</tp:taxon-name-part></tp:taxon-name>: 399.</comment></tp:nomenclature-citation></tp:nomenclature-citation-list></tp:nomenclature><tp:treatment-sec sec-type="Type material"><title>Type material.</title><p>Lectotype, here designated, ZMZ 526679/a, Fiji, Viti Levu, coll. Mousson ex Graeffe 1868. — Paralectotypes ZMZ 526679/6.</p></tp:treatment-sec><tp:treatment-sec sec-type="Material"><title>Material.</title><p>ZMZ 526686b/5, Viti Levu, “Tatatan” [a place name we could not identify], Graeffe 1872; ZMZ 526685/8, Fiji, Island of Ovalau, Graeffe 1866; ZMZ 526682b/7, Viti Levu, Graeffe 1872 [as <italic><tp:taxon-name><tp:taxon-name-part taxon-name-part-type="genus">Diplommatina</tp:taxon-name-part> <tp:taxon-name-part taxon-name-part-type="species">godeffroyana</tp:taxon-name-part></tp:taxon-name></italic>].</p></tp:treatment-sec><tp:treatment-sec sec-type="Diagnosis"><title>Diagnosis.</title><p>Shell sinistral, small, bulb well developed, periomphalum compressed, aperture circular, peristome with a faint labial callus, columella obliquely twisted, bulb lamella present.</p></tp:treatment-sec><tp:treatment-sec sec-type="Description"><title>Description.</title><p>Shell sinistral, small, broadly oval, whitish to greenish; protoconch acute, granulated; last whorl not constricted, slightly ascending; bulb well developed; umbilicus closed, periomphalum compressed; sculpture of teleoconch whorls with widely spaced ribs; aperture circular, simple, adhered to the last whorl; peristome with a faint labial callus; oblique view into the aperture revealing a strong columellaris; internally, columella obliquely twisted, forming a horizontal lamella in its lower third; a moderately strong bulb lamella present, in some specimens entering the parietum as a thick lamella; small parietalis present.</p><p>Operculum corneous, with a long lamella on the outer surface, internally smooth, OD = 0.55.</p></tp:treatment-sec><tp:treatment-sec sec-type="Measurements"><title>Measurements.</title><p>Lectotype (Fig. <xref ref-type="fig" rid="F30">79</xref>): H = 3.2; D = 1.73; PH = 1.35; PD = 1.22; W = 6.5.</p><fig id="F30" position="float" orientation="portrait"><label>Figures 79–81.</label><caption><p><italic><tp:taxon-name><tp:taxon-name-part taxon-name-part-type="genus">Palaina</tp:taxon-name-part> <tp:taxon-name-part taxon-name-part-type="species">latecostata</tp:taxon-name-part></tp:taxon-name></italic> (Mousson, 1870). <bold>79</bold> Lectotype ZMZ 526679a, Viti Levu, H = 3.20 mm <bold>80</bold> paralectotype, last whorl opened to show internal lamellae (enlarged, not to scale) <bold>81</bold> operculum <bold>81a</bold> inner surface <bold>81b</bold> outer surface. Figure 79 ×10, Figure 81 ×40 magnification.</p></caption><graphic xmlns:xlink="http://www.w3.org/1999/xlink" xlink:href="zookeys-487-001-g030.jpg" position="float" orientation="portrait" xlink:type="simple" id="oo_40017.jpg"/></fig></tp:treatment-sec><tp:treatment-sec sec-type="Distribution"><title>Distribution.</title><p>Ovalau and the hitherto mysterious locality “Tatatan” (or Tatatau?) on Viti Levu (possible Cautata, NE of Suva).</p><!--PageBreak--></tp:treatment-sec></tp:taxon-treatment>
