# Supplementary material for: The Diplommatinidae of Fiji – a hotspot of Pacific land snail biodiversity (Caenogastropoda, Cyclophoroidea)
Source: Zookeys. 2015 Mar 16;(487):1–85. doi: 10.3897/zookeys.487.8463 (PMC4366685; doi:10.3897/zookeys.487.8463)
Supplement: XML Treatment for Palaina subregularis [file zookeys.487.8463-treatment35.xml]

<!DOCTYPE tp:taxon-treatment
  PUBLIC "-//TaxonX//DTD Taxonomic Treatment Publishing DTD v0 20100105//EN" "tax-treatment-NSO.dtd">
<tp:taxon-treatment xmlns:tp="http://www.plazi.org/taxpub"><tp:treatment-meta><kwd-group><label>Taxon classification</label><kwd><named-content content-type="kingdom">Animalia</named-content></kwd><kwd><named-content content-type="order">Mesogastropoda</named-content></kwd><kwd><named-content content-type="family">Diplommatinidae</named-content></kwd></kwd-group><mixed-citation publication-type="journal"><person-group><name><surname>Neubert</surname><given-names>Eike</given-names></name><name><surname>Bouchet</surname><given-names>Philippe</given-names></name></person-group><article-title>The <tp:taxon-name><tp:taxon-name-part taxon-name-part-type="family">Diplommatinidae</tp:taxon-name-part></tp:taxon-name> of Fiji – a hotspot of Pacific land snail biodiversity (<tp:taxon-name><tp:taxon-name-part taxon-name-part-type="subclass">Caenogastropoda</tp:taxon-name-part></tp:taxon-name>, <tp:taxon-name><tp:taxon-name-part taxon-name-part-type="superfamily">Cyclophoroidea</tp:taxon-name-part></tp:taxon-name>)</article-title><source>Zookeys</source><day>16</day><month>3</month><year>2015</year><volume>2015</volume><issue>487</issue><fpage>1</fpage><lpage>85</lpage><pub-id pub-id-type="doi">10.3897/zookeys.487.8463</pub-id></mixed-citation></tp:treatment-meta><tp:nomenclature><tp:taxon-name>
                        <tp:taxon-name-part taxon-name-part-type="genus">Palaina</tp:taxon-name-part>
                        <tp:taxon-name-part taxon-name-part-type="species">subregularis</tp:taxon-name-part>
                    </tp:taxon-name><tp:taxon-authority>(Mousson, 1870)</tp:taxon-authority><xref ref-type="fig" rid="F32">Figs 86–92</xref><tp:nomenclature-citation-list><tp:nomenclature-citation><tp:taxon-name><tp:taxon-name-part taxon-name-part-type="genus">Diplommatina</tp:taxon-name-part> <tp:taxon-name-part taxon-name-part-type="species">subregularis</tp:taxon-name-part></tp:taxon-name><comment> Mousson 1870, Journal de Conchyliologie, 18: 181, pl. VIII, fig. 3. Type locality: “Nagara, petite île située près de la côte sud de Viti-Levu”.</comment></tp:nomenclature-citation><tp:nomenclature-citation><tp:taxon-name><tp:taxon-name-part taxon-name-part-type="genus">Diplommatina</tp:taxon-name-part> <tp:taxon-name-part taxon-name-part-type="species">graeffei</tp:taxon-name-part></tp:taxon-name><comment> Möllendorff 1897, Nachrichtsblatt der deutschen malakozoologischen Gesellschaft, 29 (1/2): 44 [name attributed by Möllendorff to Mousson]. Type locality: Vitilevu. New synonym.</comment></tp:nomenclature-citation><tp:nomenclature-citation><tp:taxon-name><tp:taxon-name-part taxon-name-part-type="genus">Palaina</tp:taxon-name-part> (<tp:taxon-name-part taxon-name-part-type="subgenus">Palaina</tp:taxon-name-part>) <tp:taxon-name-part taxon-name-part-type="species">subregularis</tp:taxon-name-part></tp:taxon-name><comment>, – Kobelt 1902, <tp:taxon-name><tp:taxon-name-part taxon-name-part-type="family">Cyclophoridae</tp:taxon-name-part></tp:taxon-name>: 405.</comment></tp:nomenclature-citation><tp:nomenclature-citation><tp:taxon-name><tp:taxon-name-part taxon-name-part-type="genus">Diancta</tp:taxon-name-part> (<tp:taxon-name-part taxon-name-part-type="subgenus">Diancta</tp:taxon-name-part>) <tp:taxon-name-part taxon-name-part-type="species">graeffei</tp:taxon-name-part></tp:taxon-name><comment>, – Kobelt 1902, <tp:taxon-name><tp:taxon-name-part taxon-name-part-type="family">Cyclophoridae</tp:taxon-name-part></tp:taxon-name>: 420.</comment></tp:nomenclature-citation><!--PageBreak--></tp:nomenclature-citation-list></tp:nomenclature><tp:treatment-sec sec-type="Type data"><title>Type data.</title><p>No type specimens of <italic><tp:taxon-name><tp:taxon-name-part taxon-name-part-type="genus">Diplommatina</tp:taxon-name-part> <tp:taxon-name-part taxon-name-part-type="species">subregularis</tp:taxon-name-part></tp:taxon-name></italic> could be traced in MNHN or in ZMZ. Under the name <italic><tp:taxon-name><tp:taxon-name-part taxon-name-part-type="genus">Diplommatina</tp:taxon-name-part> <tp:taxon-name-part taxon-name-part-type="species">subregularis</tp:taxon-name-part></tp:taxon-name></italic>, the Mousson collection houses the lot ZMZ 526677 which, according to the handwritten label, originates from “Viti Levu, Graeffe 1872”. Although identified by Mousson himself as his <italic><tp:taxon-name><tp:taxon-name-part taxon-name-part-type="genus">Diplommatina</tp:taxon-name-part> <tp:taxon-name-part taxon-name-part-type="species">subregularis</tp:taxon-name-part></tp:taxon-name></italic>, this lot is not type material, because it reached Mousson two years after the description of the taxon, and it does not originate from the type locality. From the same locality “Viti Levu”, four specimens in SMF 105079/4 (coll. Möllendorff ex Mousson, also as <italic><tp:taxon-name><tp:taxon-name-part taxon-name-part-type="genus">Diplommatina</tp:taxon-name-part> <tp:taxon-name-part taxon-name-part-type="species">subregularis</tp:taxon-name-part></tp:taxon-name></italic>), had been identified as “cotypes” by A. Zilch. It is highly probable that these specimens also come from ZMZ 526677, and thus were not originally part of the type series. Moreover, SMF 105079/4 consists of three shells that do match with “<italic><tp:taxon-name><tp:taxon-name-part taxon-name-part-type="species">subregularis</tp:taxon-name-part></tp:taxon-name></italic>” in the sense of Mousson, and one that does not, but is <italic><tp:taxon-name><tp:taxon-name-part taxon-name-part-type="genus">Palaina</tp:taxon-name-part> <tp:taxon-name-part taxon-name-part-type="species">godeffroyana</tp:taxon-name-part></tp:taxon-name></italic>. In order to stabilize the application of this name, we here designate a neotype from ZMZ 526677, because the specimens from this lot match the description of Mousson very well. Neotype: <italic><tp:taxon-name><tp:taxon-name-part taxon-name-part-type="species">subregularis</tp:taxon-name-part></tp:taxon-name></italic> ZMZ 526677a, Viti Levu, coll. Mousson ex Graeffe 1872 (Fig. <xref ref-type="fig" rid="F32">86</xref>).</p><fig id="F32" position="float" orientation="portrait"><label>Figures 86–92.</label><caption><p><italic><tp:taxon-name><tp:taxon-name-part taxon-name-part-type="genus">Palaina</tp:taxon-name-part> <tp:taxon-name-part taxon-name-part-type="species">subregularis</tp:taxon-name-part></tp:taxon-name></italic> (Mousson, 1870). <bold>86</bold> Neotype ZMZ 526677a, Viti Levu, H = 3.5 mm <bold>86</bold> specimen ex ZMZ 526677, last whorl opened to show internal lamellae (enlarged, not to scale) <bold>88</bold> ditto, operculum <bold>88a</bold> inner surface, <bold>88b</bold> outer surface) <bold>89</bold> <italic><tp:taxon-name><tp:taxon-name-part taxon-name-part-type="genus">Diplommatina</tp:taxon-name-part> <tp:taxon-name-part taxon-name-part-type="species">graeffei</tp:taxon-name-part></tp:taxon-name></italic> (Möllendorff, 1897), lectotype SMF 104903 Viti Levu, H = 2.7 mm. <bold>90</bold> Viti Levu, Tuvu karst, H = 3.62 <bold>91</bold> ditto, last whorl opened to show internal lamellae (enlarged, not to scale). <bold>92</bold> ditto, operculum, <bold>92a</bold> inner surface, <bold>92b</bold> outer surface. Figures 86, 89, 90 ×10, Figures 88, 92 ×40 magnification.</p></caption><graphic xmlns:xlink="http://www.w3.org/1999/xlink" xlink:href="zookeys-487-001-g032.jpg" position="float" orientation="portrait" xlink:type="simple" id="oo_40019.jpg"/></fig><p><italic><tp:taxon-name><tp:taxon-name-part taxon-name-part-type="genus">Diplommatina</tp:taxon-name-part> <tp:taxon-name-part taxon-name-part-type="species">graeffei</tp:taxon-name-part></tp:taxon-name></italic>: lectotype, designated by <xref ref-type="bibr" rid="B45">Zilch (1953</xref>: 17, pl. 6 fig. 89), SMF 104903/1, Fiji, Viti Levu, coll. Möllendorff ex Mousson. The name <italic><tp:taxon-name><tp:taxon-name-part taxon-name-part-type="species">graeffei</tp:taxon-name-part></tp:taxon-name></italic> had already been used by Mousson in his collection (ZMZ 526702/many, “<italic><tp:taxon-name><tp:taxon-name-part taxon-name-part-type="genus">Diplommatina</tp:taxon-name-part> <tp:taxon-name-part taxon-name-part-type="species">graeffei</tp:taxon-name-part></tp:taxon-name></italic> Mss., Viti Levu (Graeffe)”), but had remained a manuscript name. The lectotype of <italic><tp:taxon-name><tp:taxon-name-part taxon-name-part-type="species">graeffei</tp:taxon-name-part></tp:taxon-name></italic> matches the shells in this lot so well that the SMF specimen most probably originates from this lot; however, there is no evidence that Möllendorff ever saw the specimens in the Mousson collection when he published the name <italic><tp:taxon-name><tp:taxon-name-part taxon-name-part-type="genus">Diplommatina</tp:taxon-name-part> <tp:taxon-name-part taxon-name-part-type="species">graeffei</tp:taxon-name-part></tp:taxon-name></italic>, and the specimens in ZMZ 526702 are not regarded by us as paralectotypes.</p></tp:treatment-sec><tp:treatment-sec sec-type="Material"><title>Material.</title><p>SMF 105079/4, Fiji, Viti Levu, coll. Möllendorff ex Mousson; Viti Levu, Voli Voli limestone outcrop, 10–30 m, secondary open forest, <named-content xmlns:xlink="http://www.w3.org/1999/xlink" content-type="dwc:verbatimCoordinates" xlink:type="simple">-17.3374 178.1831</named-content>, leg. Bouchet, Warén &amp; Dayrat, 18.02.1999, MNHN/8; Viti Levu, limestone outcrop SE of Nambukulevu, 230 m, rainforest, <named-content xmlns:xlink="http://www.w3.org/1999/xlink" content-type="dwc:verbatimCoordinates" xlink:type="simple">-18.1366 177.8149</named-content>, leg. Bouchet, Warén &amp; Dayrat, 20.02.1999, MNHN/6; Viti Levu, Qalimare karst, Toga village, 30–130 m, dry forest, <named-content xmlns:xlink="http://www.w3.org/1999/xlink" content-type="dwc:verbatimCoordinates" xlink:type="simple">-17.9953 177.5768</named-content>, leg. Bouchet, 21.08.1998, MNHN/255, NMBE 516896/20; Viti Levu, Tuvu karst, 50 m, dry forest, <named-content xmlns:xlink="http://www.w3.org/1999/xlink" content-type="dwc:verbatimCoordinates" xlink:type="simple">-17.9332 177.7067</named-content>, leg. Bouchet, 23.08.1998, MNHN/172, NMBE 516897/20.</p></tp:treatment-sec><tp:treatment-sec sec-type="Diagnosis"><title>Diagnosis.</title><p>Shell sinistral, elongate oval, teleoconch whorls with widely spaced ribs, brown axial flames or blotches between the ribs, aperture circular, bulb reduced, columella a broad lamella, basally with columellar tooth.</p></tp:treatment-sec><tp:treatment-sec sec-type="Description"><title>Description.</title><p>Shell sinistral, elongate oval, eroded shells purely white, well preserved specimens with a pattern of brown axial flames or blotches between the ribs; protoconch acute, granulated; last whorl not constricted, slightly ascending; bulb reduced, demarcated by a faint bulb lamella; umbilicus closed, periomphalum narrow; sculpture of teleoconch whorls with widely spaced ribs, ribbing pattern above the aperture somewhat denser; aperture circular, sometimes with a double lip demarcated by a brown line, adhered to the last whorl; oblique view into the aperture revealing a strong columellaris; internally, columella forming a broad lamella extending towards the interior of shell, basally forming a columellar tooth.</p><!--PageBreak--><!--PageBreak--><p>Operculum corneous, outer surface with several concentric lamellae and a single, short raised lamella; internal surface concave, smooth.</p></tp:treatment-sec><tp:treatment-sec sec-type="Measurements"><title>Measurements.</title><p>Neotype of <italic><tp:taxon-name><tp:taxon-name-part taxon-name-part-type="species">subregularis</tp:taxon-name-part></tp:taxon-name></italic> (Fig. <xref ref-type="fig" rid="F32">86</xref>): H = 3.5; D = 1.71; PH = 1.24; PD = 1.26; W = 7; lectotype of <italic><tp:taxon-name><tp:taxon-name-part taxon-name-part-type="species">graeffei</tp:taxon-name-part></tp:taxon-name></italic> (Fig. <xref ref-type="fig" rid="F32">89</xref>): H = 2.7; D = 1.35; PH = 0.99; PD = 0.89; W = 7.</p></tp:treatment-sec><tp:treatment-sec sec-type="Distribution"><title>Distribution</title><p>(Fig. <xref ref-type="fig" rid="F46">170</xref>). Quite widespread on Viti Levu.</p></tp:treatment-sec><tp:treatment-sec sec-type="Remarks"><title>Remarks.</title><p>After a careful comparison of the lectotype of <italic><tp:taxon-name><tp:taxon-name-part taxon-name-part-type="genus">Diplommatina</tp:taxon-name-part> <tp:taxon-name-part taxon-name-part-type="species">graeffei</tp:taxon-name-part></tp:taxon-name></italic> with the rest of the material attributed to <italic><tp:taxon-name><tp:taxon-name-part taxon-name-part-type="genus">Palaina</tp:taxon-name-part> <tp:taxon-name-part taxon-name-part-type="species">subregularis</tp:taxon-name-part></tp:taxon-name></italic>, it was not possible to find any discriminating characters between the two taxa besides shell size, and we conclude that the former is a small specimen of the latter.</p><p>For a differential diagnosis, refer to <italic><tp:taxon-name><tp:taxon-name-part taxon-name-part-type="genus">Palaina</tp:taxon-name-part> <tp:taxon-name-part taxon-name-part-type="species">flammulata</tp:taxon-name-part></tp:taxon-name></italic> sp. n., <italic><tp:taxon-name><tp:taxon-name-part taxon-name-part-type="genus">Palaina</tp:taxon-name-part> <tp:taxon-name-part taxon-name-part-type="species">truncata</tp:taxon-name-part></tp:taxon-name></italic> sp. n., and <italic><tp:taxon-name><tp:taxon-name-part taxon-name-part-type="genus">Palaina</tp:taxon-name-part> <tp:taxon-name-part taxon-name-part-type="species">parietalis</tp:taxon-name-part></tp:taxon-name></italic> sp. n.</p></tp:treatment-sec><tp:treatment-sec><!--Section generated to contain objects referenced in tp:taxon-treatment.--><fig id="F46" position="float" orientation="portrait"><label>Figure 170.</label><caption><p>Species diversity of <tp:taxon-name><tp:taxon-name-part taxon-name-part-type="family">Diplommatinidae</tp:taxon-name-part></tp:taxon-name> on Viti Levu. <bold>1</bold> <italic><tp:taxon-name><tp:taxon-name-part taxon-name-part-type="genus">Diancta</tp:taxon-name-part> <tp:taxon-name-part taxon-name-part-type="species">aurea</tp:taxon-name-part></tp:taxon-name></italic> sp. n. <bold>2</bold> <italic><tp:taxon-name><tp:taxon-name-part taxon-name-part-type="genus">Diancta</tp:taxon-name-part> <tp:taxon-name-part taxon-name-part-type="species">aurita</tp:taxon-name-part></tp:taxon-name></italic> sp. n. <bold>3</bold> <italic><tp:taxon-name><tp:taxon-name-part taxon-name-part-type="genus">Diancta</tp:taxon-name-part> <tp:taxon-name-part taxon-name-part-type="species">basiplana</tp:taxon-name-part></tp:taxon-name></italic> sp. n. <bold>4</bold> <italic><tp:taxon-name><tp:taxon-name-part taxon-name-part-type="genus">Diancta</tp:taxon-name-part> <tp:taxon-name-part taxon-name-part-type="species">controversa</tp:taxon-name-part></tp:taxon-name></italic> sp. n. <bold>5</bold> <italic><tp:taxon-name><tp:taxon-name-part taxon-name-part-type="genus">Diancta</tp:taxon-name-part> <tp:taxon-name-part taxon-name-part-type="species">densecostulata</tp:taxon-name-part></tp:taxon-name></italic> sp. n. <bold>6</bold> <italic><tp:taxon-name><tp:taxon-name-part taxon-name-part-type="genus">Diancta</tp:taxon-name-part> <tp:taxon-name-part taxon-name-part-type="species">dextra</tp:taxon-name-part></tp:taxon-name></italic> sp. n. <bold>7</bold> <italic><tp:taxon-name><tp:taxon-name-part taxon-name-part-type="genus">Diancta</tp:taxon-name-part> <tp:taxon-name-part taxon-name-part-type="species">dilatata</tp:taxon-name-part></tp:taxon-name></italic> sp. n. <bold>8</bold> <italic><tp:taxon-name><tp:taxon-name-part taxon-name-part-type="genus">Diancta</tp:taxon-name-part> <tp:taxon-name-part taxon-name-part-type="species">distorta</tp:taxon-name-part></tp:taxon-name></italic> sp. n. <bold>9</bold> <italic><tp:taxon-name><tp:taxon-name-part taxon-name-part-type="genus">Diancta</tp:taxon-name-part> <tp:taxon-name-part taxon-name-part-type="species">martensi</tp:taxon-name-part></tp:taxon-name></italic> (H. Adams, 1866), comb. n. <bold>10</bold> <italic><tp:taxon-name><tp:taxon-name-part taxon-name-part-type="genus">Diancta</tp:taxon-name-part> <tp:taxon-name-part taxon-name-part-type="species">pulchella</tp:taxon-name-part></tp:taxon-name></italic> sp. n. <bold>11</bold> <italic><tp:taxon-name><tp:taxon-name-part taxon-name-part-type="genus">Diancta</tp:taxon-name-part> <tp:taxon-name-part taxon-name-part-type="species">rotunda</tp:taxon-name-part></tp:taxon-name></italic> sp. n. <bold>12</bold> <italic><tp:taxon-name><tp:taxon-name-part taxon-name-part-type="genus">Diancta</tp:taxon-name-part> <tp:taxon-name-part taxon-name-part-type="species">subquadrata</tp:taxon-name-part></tp:taxon-name></italic> sp. n. <bold>13</bold> <italic><tp:taxon-name><tp:taxon-name-part taxon-name-part-type="genus">Diancta</tp:taxon-name-part> <tp:taxon-name-part taxon-name-part-type="species">trilamellata</tp:taxon-name-part></tp:taxon-name></italic> sp. n. <bold>14</bold> <italic><tp:taxon-name><tp:taxon-name-part taxon-name-part-type="genus">Moussonia</tp:taxon-name-part> <tp:taxon-name-part taxon-name-part-type="species">barkeri</tp:taxon-name-part></tp:taxon-name></italic> sp. n. <bold>15</bold> <italic><tp:taxon-name><tp:taxon-name-part taxon-name-part-type="genus">Moussonia</tp:taxon-name-part> <tp:taxon-name-part taxon-name-part-type="species">obesa</tp:taxon-name-part></tp:taxon-name></italic> sp. n. <bold>16</bold> <italic><tp:taxon-name><tp:taxon-name-part taxon-name-part-type="genus">Moussonia</tp:taxon-name-part> <tp:taxon-name-part taxon-name-part-type="species">uncinata</tp:taxon-name-part></tp:taxon-name></italic> sp. n. <bold>17</bold> <italic><tp:taxon-name><tp:taxon-name-part taxon-name-part-type="genus">Moussonia</tp:taxon-name-part> <tp:taxon-name-part taxon-name-part-type="species">vitiana</tp:taxon-name-part></tp:taxon-name></italic> (Mousson, 1870) <bold>18</bold> <italic><tp:taxon-name><tp:taxon-name-part taxon-name-part-type="genus">Moussonia</tp:taxon-name-part> <tp:taxon-name-part taxon-name-part-type="species">vitianoides</tp:taxon-name-part></tp:taxon-name></italic> sp. n. <bold>19</bold> <italic><tp:taxon-name><tp:taxon-name-part taxon-name-part-type="genus">Palaina</tp:taxon-name-part> <tp:taxon-name-part taxon-name-part-type="species">flammulata</tp:taxon-name-part></tp:taxon-name></italic> sp. n. <bold>20</bold> <italic><tp:taxon-name><tp:taxon-name-part taxon-name-part-type="genus">Palaina</tp:taxon-name-part> <tp:taxon-name-part taxon-name-part-type="species">glabella</tp:taxon-name-part></tp:taxon-name></italic> sp. n. <bold>21</bold> <italic><tp:taxon-name><tp:taxon-name-part taxon-name-part-type="genus">Palaina</tp:taxon-name-part> <tp:taxon-name-part taxon-name-part-type="species">godeffroyana</tp:taxon-name-part></tp:taxon-name></italic> (Mousson, 1870) <bold>22</bold> <italic><tp:taxon-name><tp:taxon-name-part taxon-name-part-type="genus">Palaina</tp:taxon-name-part> <tp:taxon-name-part taxon-name-part-type="species">kitteli</tp:taxon-name-part></tp:taxon-name></italic> sp. n. <bold>23</bold> <italic><tp:taxon-name><tp:taxon-name-part taxon-name-part-type="genus">Palaina</tp:taxon-name-part> <tp:taxon-name-part taxon-name-part-type="species">labeosa</tp:taxon-name-part></tp:taxon-name></italic> sp. n. <bold>24</bold> <italic><tp:taxon-name><tp:taxon-name-part taxon-name-part-type="genus">Palaina</tp:taxon-name-part> <tp:taxon-name-part taxon-name-part-type="species">parietalis</tp:taxon-name-part></tp:taxon-name></italic> sp. n. <bold>25</bold> <italic><tp:taxon-name><tp:taxon-name-part taxon-name-part-type="genus">Palaina</tp:taxon-name-part> <tp:taxon-name-part taxon-name-part-type="species">pomatiaeformis</tp:taxon-name-part></tp:taxon-name></italic> (Mousson, 1870) <bold>26</bold> <italic><tp:taxon-name><tp:taxon-name-part taxon-name-part-type="genus">Palaina</tp:taxon-name-part> <tp:taxon-name-part taxon-name-part-type="species">subregularis</tp:taxon-name-part></tp:taxon-name></italic> (Mousson, 1870) <bold>27</bold> <italic><tp:taxon-name><tp:taxon-name-part taxon-name-part-type="genus">Palaina</tp:taxon-name-part> <tp:taxon-name-part taxon-name-part-type="species">sulcata</tp:taxon-name-part></tp:taxon-name></italic> sp. n. <bold>28</bold> <italic><tp:taxon-name><tp:taxon-name-part taxon-name-part-type="genus">Palaina</tp:taxon-name-part> <tp:taxon-name-part taxon-name-part-type="species">truncata</tp:taxon-name-part></tp:taxon-name></italic> sp. n. <bold>29</bold> <italic><tp:taxon-name><tp:taxon-name-part taxon-name-part-type="genus">Palaina</tp:taxon-name-part> <tp:taxon-name-part taxon-name-part-type="species">tuberosissima</tp:taxon-name-part></tp:taxon-name></italic> sp. n.</p></caption><graphic xmlns:xlink="http://www.w3.org/1999/xlink" xlink:href="zookeys-487-001-g046.jpg" position="float" orientation="portrait" xlink:type="simple" id="oo_40033.jpg"/></fig></tp:treatment-sec><ref-list><ref id="B45"><mixed-citation xmlns:xlink="http://www.w3.org/1999/xlink" xlink:type="simple"><person-group><name name-style="western"><surname>Zilch</surname><given-names>A</given-names></name></person-group> (<year>1953</year>) <article-title>Die Typen und Typoide des Natur-Museums Senckenberg, 9: <tp:taxon-name><tp:taxon-name-part taxon-name-part-type="phylum">Mollusca</tp:taxon-name-part></tp:taxon-name>, <tp:taxon-name><tp:taxon-name-part taxon-name-part-type="family">Cyclophoridae</tp:taxon-name-part></tp:taxon-name>, <tp:taxon-name><tp:taxon-name-part taxon-name-part-type="subfamily">Diplommatininae</tp:taxon-name-part></tp:taxon-name>.</article-title><source>Archiv für Molluskenkunde</source><volume>82</volume>(<issue>1-3</issue>): <fpage>1</fpage>–<lpage>47</lpage>, Taf. 1–13.</mixed-citation></ref></ref-list></tp:taxon-treatment>
