# Supplementary material for: The Diplommatinidae of Fiji – a hotspot of Pacific land snail biodiversity (Caenogastropoda, Cyclophoroidea)
Source: Zookeys. 2015 Mar 16;(487):1–85. doi: 10.3897/zookeys.487.8463 (PMC4366685; doi:10.3897/zookeys.487.8463)
Supplement: XML Treatment for Palaina tuberosa [file zookeys.487.8463-treatment36.xml]

<!DOCTYPE tp:taxon-treatment
  PUBLIC "-//TaxonX//DTD Taxonomic Treatment Publishing DTD v0 20100105//EN" "tax-treatment-NSO.dtd">
<tp:taxon-treatment xmlns:tp="http://www.plazi.org/taxpub"><tp:treatment-meta><kwd-group><label>Taxon classification</label><kwd><named-content content-type="kingdom">Animalia</named-content></kwd><kwd><named-content content-type="order">Mesogastropoda</named-content></kwd><kwd><named-content content-type="family">Diplommatinidae</named-content></kwd></kwd-group><mixed-citation publication-type="journal"><person-group><name><surname>Neubert</surname><given-names>Eike</given-names></name><name><surname>Bouchet</surname><given-names>Philippe</given-names></name></person-group><article-title>The <tp:taxon-name><tp:taxon-name-part taxon-name-part-type="family">Diplommatinidae</tp:taxon-name-part></tp:taxon-name> of Fiji – a hotspot of Pacific land snail biodiversity (<tp:taxon-name><tp:taxon-name-part taxon-name-part-type="subclass">Caenogastropoda</tp:taxon-name-part></tp:taxon-name>, <tp:taxon-name><tp:taxon-name-part taxon-name-part-type="superfamily">Cyclophoroidea</tp:taxon-name-part></tp:taxon-name>)</article-title><source>Zookeys</source><day>16</day><month>3</month><year>2015</year><volume>2015</volume><issue>487</issue><fpage>1</fpage><lpage>85</lpage><pub-id pub-id-type="doi">10.3897/zookeys.487.8463</pub-id></mixed-citation></tp:treatment-meta><tp:nomenclature><tp:taxon-name>
                        <tp:taxon-name-part taxon-name-part-type="genus">Palaina</tp:taxon-name-part>
                        <tp:taxon-name-part taxon-name-part-type="species">tuberosa</tp:taxon-name-part>
                    </tp:taxon-name><tp:taxon-authority>(Mousson, 1870)</tp:taxon-authority><xref ref-type="fig" rid="F33">Figs 93–94</xref><!--PageBreak--><!--PageBreak--><tp:nomenclature-citation-list><tp:nomenclature-citation><tp:taxon-name><tp:taxon-name-part taxon-name-part-type="genus">Diplommatina</tp:taxon-name-part> <tp:taxon-name-part taxon-name-part-type="species">tuberosa</tp:taxon-name-part></tp:taxon-name><comment> Mousson 1870, Journal de Conchyliologie, 18: 185. Type locality: “Viti Levu (Vai-Loba) Südküste” [Vaini-Loba, south coast of Viti Levu].</comment></tp:nomenclature-citation><tp:nomenclature-citation><tp:taxon-name><tp:taxon-name-part taxon-name-part-type="genus">Palaina</tp:taxon-name-part> (<tp:taxon-name-part taxon-name-part-type="subgenus">Palaina</tp:taxon-name-part>) <tp:taxon-name-part taxon-name-part-type="species">tuberosa</tp:taxon-name-part></tp:taxon-name><comment>, – Kobelt 1902, <tp:taxon-name><tp:taxon-name-part taxon-name-part-type="family">Cyclophoridae</tp:taxon-name-part></tp:taxon-name>: 406.</comment></tp:nomenclature-citation></tp:nomenclature-citation-list></tp:nomenclature><tp:treatment-sec sec-type="Type material"><title>Type material.</title><p>Lectotype MNHN IM-2000-26707 [number of specimens not originally mentioned; the original specimen deposited in the collection of Journal de Conchyliologie is herewith designated as lectotype].</p></tp:treatment-sec><tp:treatment-sec sec-type="Material"><title>Material.</title><p>ZMZ 526687/3, “Viti Levu (Vai-Loba) Südküste”, coll. Mousson ex Graeffe 1872; ZMZ 526689a/1, Viti Levu, “Tatatan”, coll. Mousson ex Graeffe, 1872 [identified by Mousson as “<italic><tp:taxon-name><tp:taxon-name-part taxon-name-part-type="genus">Diplommatina</tp:taxon-name-part> <tp:taxon-name-part taxon-name-part-type="species">martensi</tp:taxon-name-part></tp:taxon-name></italic>”].</p></tp:treatment-sec><tp:treatment-sec sec-type="Diagnosis"><title>Diagnosis.</title><p>Shell sinistral, small, bulb well developed, whorls widely ribbed, area above aperture fine and densely ribbed, labial callus weak, columella obliquely twisted, truncate with a thick bi-lobed tooth, parietalis a long slightly raised lamella.</p></tp:treatment-sec><tp:treatment-sec sec-type="Description"><title>Description.</title><p>Shell sinistral, small, broadly oval, faint yellowish; protoconch acute, granulated; last whorl not constricted, slightly ascending; bulb well developed; umbilicus closed, periomphalum narrow; sculpture of teleoconch whorls with widely spaced ribs, area above the aperture with fine and densely arranged ribs; aperture circular, simple, adhered to the last whorl; aperture with a weak labial callus, two small ear-like processes on the upper edges of the peristome; by oblique view into the aperture columellaris visible; internally, columella obliquely twisted, truncate in the lower half forming a thick bi-lobed tooth; parietum with a long slightly raised parietalis in front of the bulb.</p><p>Operculum unknown.</p></tp:treatment-sec><tp:treatment-sec sec-type="Measurements"><title>Measurements.</title><p>Lectotype (Fig. <xref ref-type="fig" rid="F33">93</xref>): H = 2.93; D = 1.68; PH = 1.11; PD = 1.21; W = 6.</p><fig id="F33" position="float" orientation="portrait"><label>Figures 93–94.</label><caption><p><italic><tp:taxon-name><tp:taxon-name-part taxon-name-part-type="genus">Palaina</tp:taxon-name-part> <tp:taxon-name-part taxon-name-part-type="species">tuberosa</tp:taxon-name-part></tp:taxon-name></italic> (Mousson, 1870). <bold>93</bold> Lectotype MNHN IM-2000-26707, Vaini-Loba, south coast of Viti Levu, H = 2.93 mm <bold>94</bold> ZMZ 526687, last whorl opened to show internal lamellae (enlarged, not to scale). Figure 93 ×10 magnification.</p></caption><graphic xmlns:xlink="http://www.w3.org/1999/xlink" xlink:href="zookeys-487-001-g033.jpg" position="float" orientation="portrait" xlink:type="simple" id="oo_40020.jpg"/></fig></tp:treatment-sec><tp:treatment-sec sec-type="Distribution"><title>Distribution.</title><p>Vaini-Loba (or Vai-Loba?) on the southern coast of Viti Levu (modern name not identified); not found during the 1998–99 field work.</p></tp:treatment-sec><tp:treatment-sec sec-type="Remarks"><title>Remarks.</title><p><italic><tp:taxon-name><tp:taxon-name-part taxon-name-part-type="genus">Palaina</tp:taxon-name-part> <tp:taxon-name-part taxon-name-part-type="species">tuberosa</tp:taxon-name-part></tp:taxon-name></italic> can easily be confused with <italic><tp:taxon-name><tp:taxon-name-part taxon-name-part-type="genus">Palaina</tp:taxon-name-part> <tp:taxon-name-part taxon-name-part-type="species">tuberosissima</tp:taxon-name-part></tp:taxon-name></italic> sp. n., which is similar in shell size and shape. <italic><tp:taxon-name><tp:taxon-name-part taxon-name-part-type="genus">Palaina</tp:taxon-name-part> <tp:taxon-name-part taxon-name-part-type="species">tuberosa</tp:taxon-name-part></tp:taxon-name></italic> differs from it by having the dense ribbing pattern of the area above the aperture, the weak labial callus, and the reduced ear-like processes on the peristome. In the internal lamellar system, <italic><tp:taxon-name><tp:taxon-name-part taxon-name-part-type="genus">Palaina</tp:taxon-name-part> <tp:taxon-name-part taxon-name-part-type="species">tuberosa</tp:taxon-name-part></tp:taxon-name></italic> has only a bilobed columellar tooth, its parietalis is not spatulate, and a palatalis and second columellaris are missing altogether.</p></tp:treatment-sec></tp:taxon-treatment>
