# Supplementary material for: The Diplommatinidae of Fiji – a hotspot of Pacific land snail biodiversity (Caenogastropoda, Cyclophoroidea)
Source: Zookeys. 2015 Mar 16;(487):1–85. doi: 10.3897/zookeys.487.8463 (PMC4366685; doi:10.3897/zookeys.487.8463)
Supplement: XML Treatment for Palaina alberti [file zookeys.487.8463-treatment37.xml]

<!DOCTYPE tp:taxon-treatment
  PUBLIC "-//TaxonX//DTD Taxonomic Treatment Publishing DTD v0 20100105//EN" "tax-treatment-NSO.dtd">
<tp:taxon-treatment xmlns:tp="http://www.plazi.org/taxpub"><tp:treatment-meta><kwd-group><label>Taxon classification</label><kwd><named-content content-type="kingdom">Animalia</named-content></kwd><kwd><named-content content-type="order">Mesogastropoda</named-content></kwd><kwd><named-content content-type="family">Diplommatinidae</named-content></kwd></kwd-group><mixed-citation publication-type="journal"><person-group><name><surname>Neubert</surname><given-names>Eike</given-names></name><name><surname>Bouchet</surname><given-names>Philippe</given-names></name></person-group><article-title>The <tp:taxon-name><tp:taxon-name-part taxon-name-part-type="family">Diplommatinidae</tp:taxon-name-part></tp:taxon-name> of Fiji – a hotspot of Pacific land snail biodiversity (<tp:taxon-name><tp:taxon-name-part taxon-name-part-type="subclass">Caenogastropoda</tp:taxon-name-part></tp:taxon-name>, <tp:taxon-name><tp:taxon-name-part taxon-name-part-type="superfamily">Cyclophoroidea</tp:taxon-name-part></tp:taxon-name>)</article-title><source>Zookeys</source><day>16</day><month>3</month><year>2015</year><volume>2015</volume><issue>487</issue><fpage>1</fpage><lpage>85</lpage><pub-id pub-id-type="doi">10.3897/zookeys.487.8463</pub-id></mixed-citation></tp:treatment-meta><tp:nomenclature><tp:taxon-name>
                        <tp:taxon-name-part taxon-name-part-type="genus">Palaina</tp:taxon-name-part>
                        <tp:taxon-name-part taxon-name-part-type="species">alberti</tp:taxon-name-part>
                        <object-id xmlns:xlink="http://www.w3.org/1999/xlink" content-type="zoobank" xlink:type="simple">http://zoobank.org/30653CFE-DFDE-4D1B-88C9-566BF3885373</object-id>
                    </tp:taxon-name><tp:taxon-status xmlns:xlink="http://www.w3.org/1999/xlink" xlink:type="simple">sp. n.</tp:taxon-status><xref ref-type="fig" rid="F34">Figs 95–97</xref></tp:nomenclature><tp:treatment-sec sec-type="Type material"><title>Type material.</title><p>Holotype ZMZ 526680, paratypes ZMZ 526680/3. Type locality: Viti Levu, Nagar[r]a [probably now Naqara; also spelled Nanggara, south-east of Viti Levu], coll. Mousson ex Graeffe, 1868.</p></tp:treatment-sec><tp:treatment-sec sec-type="Etymology"><title>Etymology.</title><p>This species is named in honour of Albert Mousson who pioneered the description of the Fiji diplommatinid fauna.</p></tp:treatment-sec><tp:treatment-sec sec-type="Diagnosis"><title>Diagnosis.</title><p>Shell dextral, small, bulb inconspicuous, columellaris visible in frontal view forming a short horizontal lamella, bulb lamella visible as a fine white line in frontal apertural view.</p></tp:treatment-sec><tp:treatment-sec sec-type="Description"><title>Description.</title><p>Shell dextral, small, broadly oval, whitish to greenish; protoconch acute, granulated; last whorl not constricted, slightly ascending; bulb inconspicuous; <!--PageBreak-->umbilicus slit-like, periomphalum narrow; sculpture of teleoconch whorls with widely spaced ribs; aperture subquadrate, with two ear-like processes, simple, adhered to the last whorl; peristome with a labial callus; columellaris visible in frontal view; internally, columellaris forming a short horizontal lamella coiling into the interior of the shell; bulb lamella present, visible as a fine white line in frontal apertural view.</p><p>Operculum corneous, strongly concave, with a long lamella on the outer surface, internally smooth, OD = 0.7.</p></tp:treatment-sec><tp:treatment-sec sec-type="Measurements"><title>Measurements.</title><p>Holotype (Fig. <xref ref-type="fig" rid="F34">95</xref>): H = 3.76; D = 2.3; PH = 1.69; PD = 1.72; W = 6.</p><fig id="F34" position="float" orientation="portrait"><label>Figures 95–97.</label><caption><p><italic><tp:taxon-name><tp:taxon-name-part taxon-name-part-type="genus">Palaina</tp:taxon-name-part> <tp:taxon-name-part taxon-name-part-type="species">alberti</tp:taxon-name-part></tp:taxon-name></italic> sp. n. <bold>95</bold> Holotype ZMZ 526680, Viti Levu, Nagara Island, H = 3.76 mm <bold>96</bold> paratype, last whorl opened to show internal lamellae (enlarged, not to scale) <bold>97</bold> operculum <bold>97a</bold> inner surface <bold>97b</bold> outer surface. Figure 95 ×10, Figure 97 ×40 magnification.</p></caption><graphic xmlns:xlink="http://www.w3.org/1999/xlink" xlink:href="zookeys-487-001-g034.jpg" position="float" orientation="portrait" xlink:type="simple" id="oo_40021.jpg"/></fig></tp:treatment-sec><tp:treatment-sec sec-type="Distribution"><title>Distribution.</title><p>Only known from the type locality.</p></tp:treatment-sec><tp:treatment-sec sec-type="Remarks"><title>Remarks.</title><p><italic><tp:taxon-name><tp:taxon-name-part taxon-name-part-type="genus">Palaina</tp:taxon-name-part> <tp:taxon-name-part taxon-name-part-type="species">alberti</tp:taxon-name-part></tp:taxon-name></italic> sp. n. was identified by Mousson as “<tp:taxon-name><tp:taxon-name-part taxon-name-part-type="genus">Diplommatina</tp:taxon-name-part> <tp:taxon-name-part taxon-name-part-type="species">Godeffroyana</tp:taxon-name-part> <tp:taxon-name-part taxon-name-part-type="infraspecific-rank">var.</tp:taxon-name-part> <tp:taxon-name-part taxon-name-part-type="variety">latecostata</tp:taxon-name-part></tp:taxon-name>”, but can easily be separated from that species by its dextral shell. Additionally, it differs from <italic><tp:taxon-name><tp:taxon-name-part taxon-name-part-type="genus">Palaina</tp:taxon-name-part> <tp:taxon-name-part taxon-name-part-type="species">latecostata</tp:taxon-name-part></tp:taxon-name></italic> by the columellaris, which in <italic><tp:taxon-name><tp:taxon-name-part taxon-name-part-type="genus">Palaina</tp:taxon-name-part> <tp:taxon-name-part taxon-name-part-type="species">alberti</tp:taxon-name-part></tp:taxon-name></italic> is visible in the aperture, and forms a horizontal lamella. No dextral <italic><tp:taxon-name><tp:taxon-name-part taxon-name-part-type="genus">Palaina</tp:taxon-name-part></tp:taxon-name></italic> species is currently known from Fiji.</p><!--PageBreak--></tp:treatment-sec></tp:taxon-treatment>
