# Supplementary material for: The Diplommatinidae of Fiji – a hotspot of Pacific land snail biodiversity (Caenogastropoda, Cyclophoroidea)
Source: Zookeys. 2015 Mar 16;(487):1–85. doi: 10.3897/zookeys.487.8463 (PMC4366685; doi:10.3897/zookeys.487.8463)
Supplement: XML Treatment for Palaina flammulata [file zookeys.487.8463-treatment38.xml]

<!DOCTYPE tp:taxon-treatment
  PUBLIC "-//TaxonX//DTD Taxonomic Treatment Publishing DTD v0 20100105//EN" "tax-treatment-NSO.dtd">
<tp:taxon-treatment xmlns:tp="http://www.plazi.org/taxpub"><tp:treatment-meta><kwd-group><label>Taxon classification</label><kwd><named-content content-type="kingdom">Animalia</named-content></kwd><kwd><named-content content-type="order">Mesogastropoda</named-content></kwd><kwd><named-content content-type="family">Diplommatinidae</named-content></kwd></kwd-group><mixed-citation publication-type="journal"><person-group><name><surname>Neubert</surname><given-names>Eike</given-names></name><name><surname>Bouchet</surname><given-names>Philippe</given-names></name></person-group><article-title>The <tp:taxon-name><tp:taxon-name-part taxon-name-part-type="family">Diplommatinidae</tp:taxon-name-part></tp:taxon-name> of Fiji – a hotspot of Pacific land snail biodiversity (<tp:taxon-name><tp:taxon-name-part taxon-name-part-type="subclass">Caenogastropoda</tp:taxon-name-part></tp:taxon-name>, <tp:taxon-name><tp:taxon-name-part taxon-name-part-type="superfamily">Cyclophoroidea</tp:taxon-name-part></tp:taxon-name>)</article-title><source>Zookeys</source><day>16</day><month>3</month><year>2015</year><volume>2015</volume><issue>487</issue><fpage>1</fpage><lpage>85</lpage><pub-id pub-id-type="doi">10.3897/zookeys.487.8463</pub-id></mixed-citation></tp:treatment-meta><tp:nomenclature><tp:taxon-name>
                        <tp:taxon-name-part taxon-name-part-type="genus">Palaina</tp:taxon-name-part>
                        <tp:taxon-name-part taxon-name-part-type="species">flammulata</tp:taxon-name-part>
                        <object-id xmlns:xlink="http://www.w3.org/1999/xlink" content-type="zoobank" xlink:type="simple">http://zoobank.org/D2C4D356-323B-4CE6-83AE-880E514C6581</object-id>
                    </tp:taxon-name><tp:taxon-status xmlns:xlink="http://www.w3.org/1999/xlink" xlink:type="simple">sp. n.</tp:taxon-status><xref ref-type="fig" rid="F35">Figs 98–100</xref><!--PageBreak--></tp:nomenclature><tp:treatment-sec sec-type="Type material"><title>Type material.</title><p>Holotype MNHN IM-2000-27453, paratypes MNHN/173 IM-2000-27454, NMBE 516861/20. Type locality: Viti Levu, Qalimare karst, East of Natawatawadi, 40 m, dry forest, <named-content xmlns:xlink="http://www.w3.org/1999/xlink" content-type="dwc:verbatimCoordinates" xlink:type="simple">-17.9816 177.6266</named-content>, leg. Bouchet, 21.08.1998.</p></tp:treatment-sec><tp:treatment-sec sec-type="Etymology"><title>Etymology.</title><p>Adjective formed from the Latin noun <italic>flamma</italic> = fire, diminutive <italic>flammula</italic>, to describe the colour pattern of this species.</p></tp:treatment-sec><tp:treatment-sec sec-type="Diagnosis"><title>Diagnosis.</title><p>Shell sinistral, broadly oval, with a pattern of brown axial flames, large bulb, whorls with widely spaced ribs and occasionally interspersed smaller ribs, columella twisted with a truncate basal tooth.</p></tp:treatment-sec><tp:treatment-sec sec-type="Description"><title>Description.</title><p>Shell sinistral, broadly oval, protoconch acute, granulated; basic shell colour yellowish to white, with a pattern of brown axial flames between the ribs; last whorl not constricted, with a large bulb; teleoconch sculpture of widely spaced ribs with occasionally interspersed smaller ribs, rib pattern constant throughout the whole shell; fine spiral threads visible on the upper teleoconch whorls (high magnification required); last whorl slightly ascending; aperture circular, sometimes with a double lip, broadly adhered to the last whorl; umbilicus closed, periomphalum narrow; columella twisted, forming a narrow lamella, and ending in a truncate basal tooth; bulb lamella present.</p><p>Operculum flat, corneous, multispiral, with a short apophysis, OD = 0.61.</p></tp:treatment-sec><tp:treatment-sec sec-type="Measurements"><title>Measurements.</title><p>Holotype (Fig. <xref ref-type="fig" rid="F35">98</xref>): H = 3.45; D = 1.81; PH = 1.25; PD = 1.31; W = 7.</p><fig id="F35" position="float" orientation="portrait"><label>Figures 98–100.</label><caption><p><italic><tp:taxon-name><tp:taxon-name-part taxon-name-part-type="genus">Palaina</tp:taxon-name-part> <tp:taxon-name-part taxon-name-part-type="species">flammulata</tp:taxon-name-part></tp:taxon-name></italic> sp. n. <bold>98</bold> Holotype MNHN IM-2000-27453, Viti Levu, Qalimare karst, east of Natawatawadi, 40 m, H = 3.45 mm <bold>99</bold> paratype, last whorl opened to show internal lamellae (enlarged, not to scale) <bold>100</bold> operculum <bold>100a</bold> inner surface <bold>100b</bold> outer surface. Figure 98 ×10, Figure 100 ×40 magnification.</p></caption><graphic xmlns:xlink="http://www.w3.org/1999/xlink" xlink:href="zookeys-487-001-g035.jpg" position="float" orientation="portrait" xlink:type="simple" id="oo_40022.jpg"/></fig></tp:treatment-sec><tp:treatment-sec sec-type="Distribution"><title>Distribution</title><p>(Fig. <xref ref-type="fig" rid="F46">170</xref>). Only known from the type locality.</p></tp:treatment-sec><tp:treatment-sec sec-type="Remarks"><title>Remarks.</title><p><italic><tp:taxon-name><tp:taxon-name-part taxon-name-part-type="genus">Palaina</tp:taxon-name-part> <tp:taxon-name-part taxon-name-part-type="species">flammulata</tp:taxon-name-part></tp:taxon-name></italic> sp. n. is very similar to <italic><tp:taxon-name><tp:taxon-name-part taxon-name-part-type="genus">Palaina</tp:taxon-name-part> <tp:taxon-name-part taxon-name-part-type="species">subregularis</tp:taxon-name-part></tp:taxon-name></italic>, but differs from it by having a large bulb with a strong bulb lamella, irregular ribbing pattern, and a narrow columellar lamella. <italic><tp:taxon-name><tp:taxon-name-part taxon-name-part-type="genus">Palaina</tp:taxon-name-part> <tp:taxon-name-part taxon-name-part-type="species">parietalis</tp:taxon-name-part></tp:taxon-name></italic> sp. n. and <italic><tp:taxon-name><tp:taxon-name-part taxon-name-part-type="genus">Palaina</tp:taxon-name-part> <tp:taxon-name-part taxon-name-part-type="species">truncata</tp:taxon-name-part></tp:taxon-name></italic> sp. n. differ by possessing a parietalis.</p></tp:treatment-sec><tp:treatment-sec><!--Section generated to contain objects referenced in tp:taxon-treatment.--><fig id="F46" position="float" orientation="portrait"><label>Figure 170.</label><caption><p>Species diversity of <tp:taxon-name><tp:taxon-name-part taxon-name-part-type="family">Diplommatinidae</tp:taxon-name-part></tp:taxon-name> on Viti Levu. <bold>1</bold> <italic><tp:taxon-name><tp:taxon-name-part taxon-name-part-type="genus">Diancta</tp:taxon-name-part> <tp:taxon-name-part taxon-name-part-type="species">aurea</tp:taxon-name-part></tp:taxon-name></italic> sp. n. <bold>2</bold> <italic><tp:taxon-name><tp:taxon-name-part taxon-name-part-type="genus">Diancta</tp:taxon-name-part> <tp:taxon-name-part taxon-name-part-type="species">aurita</tp:taxon-name-part></tp:taxon-name></italic> sp. n. <bold>3</bold> <italic><tp:taxon-name><tp:taxon-name-part taxon-name-part-type="genus">Diancta</tp:taxon-name-part> <tp:taxon-name-part taxon-name-part-type="species">basiplana</tp:taxon-name-part></tp:taxon-name></italic> sp. n. <bold>4</bold> <italic><tp:taxon-name><tp:taxon-name-part taxon-name-part-type="genus">Diancta</tp:taxon-name-part> <tp:taxon-name-part taxon-name-part-type="species">controversa</tp:taxon-name-part></tp:taxon-name></italic> sp. n. <bold>5</bold> <italic><tp:taxon-name><tp:taxon-name-part taxon-name-part-type="genus">Diancta</tp:taxon-name-part> <tp:taxon-name-part taxon-name-part-type="species">densecostulata</tp:taxon-name-part></tp:taxon-name></italic> sp. n. <bold>6</bold> <italic><tp:taxon-name><tp:taxon-name-part taxon-name-part-type="genus">Diancta</tp:taxon-name-part> <tp:taxon-name-part taxon-name-part-type="species">dextra</tp:taxon-name-part></tp:taxon-name></italic> sp. n. <bold>7</bold> <italic><tp:taxon-name><tp:taxon-name-part taxon-name-part-type="genus">Diancta</tp:taxon-name-part> <tp:taxon-name-part taxon-name-part-type="species">dilatata</tp:taxon-name-part></tp:taxon-name></italic> sp. n. <bold>8</bold> <italic><tp:taxon-name><tp:taxon-name-part taxon-name-part-type="genus">Diancta</tp:taxon-name-part> <tp:taxon-name-part taxon-name-part-type="species">distorta</tp:taxon-name-part></tp:taxon-name></italic> sp. n. <bold>9</bold> <italic><tp:taxon-name><tp:taxon-name-part taxon-name-part-type="genus">Diancta</tp:taxon-name-part> <tp:taxon-name-part taxon-name-part-type="species">martensi</tp:taxon-name-part></tp:taxon-name></italic> (H. Adams, 1866), comb. n. <bold>10</bold> <italic><tp:taxon-name><tp:taxon-name-part taxon-name-part-type="genus">Diancta</tp:taxon-name-part> <tp:taxon-name-part taxon-name-part-type="species">pulchella</tp:taxon-name-part></tp:taxon-name></italic> sp. n. <bold>11</bold> <italic><tp:taxon-name><tp:taxon-name-part taxon-name-part-type="genus">Diancta</tp:taxon-name-part> <tp:taxon-name-part taxon-name-part-type="species">rotunda</tp:taxon-name-part></tp:taxon-name></italic> sp. n. <bold>12</bold> <italic><tp:taxon-name><tp:taxon-name-part taxon-name-part-type="genus">Diancta</tp:taxon-name-part> <tp:taxon-name-part taxon-name-part-type="species">subquadrata</tp:taxon-name-part></tp:taxon-name></italic> sp. n. <bold>13</bold> <italic><tp:taxon-name><tp:taxon-name-part taxon-name-part-type="genus">Diancta</tp:taxon-name-part> <tp:taxon-name-part taxon-name-part-type="species">trilamellata</tp:taxon-name-part></tp:taxon-name></italic> sp. n. <bold>14</bold> <italic><tp:taxon-name><tp:taxon-name-part taxon-name-part-type="genus">Moussonia</tp:taxon-name-part> <tp:taxon-name-part taxon-name-part-type="species">barkeri</tp:taxon-name-part></tp:taxon-name></italic> sp. n. <bold>15</bold> <italic><tp:taxon-name><tp:taxon-name-part taxon-name-part-type="genus">Moussonia</tp:taxon-name-part> <tp:taxon-name-part taxon-name-part-type="species">obesa</tp:taxon-name-part></tp:taxon-name></italic> sp. n. <bold>16</bold> <italic><tp:taxon-name><tp:taxon-name-part taxon-name-part-type="genus">Moussonia</tp:taxon-name-part> <tp:taxon-name-part taxon-name-part-type="species">uncinata</tp:taxon-name-part></tp:taxon-name></italic> sp. n. <bold>17</bold> <italic><tp:taxon-name><tp:taxon-name-part taxon-name-part-type="genus">Moussonia</tp:taxon-name-part> <tp:taxon-name-part taxon-name-part-type="species">vitiana</tp:taxon-name-part></tp:taxon-name></italic> (Mousson, 1870) <bold>18</bold> <italic><tp:taxon-name><tp:taxon-name-part taxon-name-part-type="genus">Moussonia</tp:taxon-name-part> <tp:taxon-name-part taxon-name-part-type="species">vitianoides</tp:taxon-name-part></tp:taxon-name></italic> sp. n. <bold>19</bold> <italic><tp:taxon-name><tp:taxon-name-part taxon-name-part-type="genus">Palaina</tp:taxon-name-part> <tp:taxon-name-part taxon-name-part-type="species">flammulata</tp:taxon-name-part></tp:taxon-name></italic> sp. n. <bold>20</bold> <italic><tp:taxon-name><tp:taxon-name-part taxon-name-part-type="genus">Palaina</tp:taxon-name-part> <tp:taxon-name-part taxon-name-part-type="species">glabella</tp:taxon-name-part></tp:taxon-name></italic> sp. n. <bold>21</bold> <italic><tp:taxon-name><tp:taxon-name-part taxon-name-part-type="genus">Palaina</tp:taxon-name-part> <tp:taxon-name-part taxon-name-part-type="species">godeffroyana</tp:taxon-name-part></tp:taxon-name></italic> (Mousson, 1870) <bold>22</bold> <italic><tp:taxon-name><tp:taxon-name-part taxon-name-part-type="genus">Palaina</tp:taxon-name-part> <tp:taxon-name-part taxon-name-part-type="species">kitteli</tp:taxon-name-part></tp:taxon-name></italic> sp. n. <bold>23</bold> <italic><tp:taxon-name><tp:taxon-name-part taxon-name-part-type="genus">Palaina</tp:taxon-name-part> <tp:taxon-name-part taxon-name-part-type="species">labeosa</tp:taxon-name-part></tp:taxon-name></italic> sp. n. <bold>24</bold> <italic><tp:taxon-name><tp:taxon-name-part taxon-name-part-type="genus">Palaina</tp:taxon-name-part> <tp:taxon-name-part taxon-name-part-type="species">parietalis</tp:taxon-name-part></tp:taxon-name></italic> sp. n. <bold>25</bold> <italic><tp:taxon-name><tp:taxon-name-part taxon-name-part-type="genus">Palaina</tp:taxon-name-part> <tp:taxon-name-part taxon-name-part-type="species">pomatiaeformis</tp:taxon-name-part></tp:taxon-name></italic> (Mousson, 1870) <bold>26</bold> <italic><tp:taxon-name><tp:taxon-name-part taxon-name-part-type="genus">Palaina</tp:taxon-name-part> <tp:taxon-name-part taxon-name-part-type="species">subregularis</tp:taxon-name-part></tp:taxon-name></italic> (Mousson, 1870) <bold>27</bold> <italic><tp:taxon-name><tp:taxon-name-part taxon-name-part-type="genus">Palaina</tp:taxon-name-part> <tp:taxon-name-part taxon-name-part-type="species">sulcata</tp:taxon-name-part></tp:taxon-name></italic> sp. n. <bold>28</bold> <italic><tp:taxon-name><tp:taxon-name-part taxon-name-part-type="genus">Palaina</tp:taxon-name-part> <tp:taxon-name-part taxon-name-part-type="species">truncata</tp:taxon-name-part></tp:taxon-name></italic> sp. n. <bold>29</bold> <italic><tp:taxon-name><tp:taxon-name-part taxon-name-part-type="genus">Palaina</tp:taxon-name-part> <tp:taxon-name-part taxon-name-part-type="species">tuberosissima</tp:taxon-name-part></tp:taxon-name></italic> sp. n.</p></caption><graphic xmlns:xlink="http://www.w3.org/1999/xlink" xlink:href="zookeys-487-001-g046.jpg" position="float" orientation="portrait" xlink:type="simple" id="oo_40033.jpg"/></fig></tp:treatment-sec></tp:taxon-treatment>
