# Supplementary material for: The Diplommatinidae of Fiji – a hotspot of Pacific land snail biodiversity (Caenogastropoda, Cyclophoroidea)
Source: Zookeys. 2015 Mar 16;(487):1–85. doi: 10.3897/zookeys.487.8463 (PMC4366685; doi:10.3897/zookeys.487.8463)
Supplement: XML Treatment for Palaina sulcata [file zookeys.487.8463-treatment43.xml]

<!DOCTYPE tp:taxon-treatment
  PUBLIC "-//TaxonX//DTD Taxonomic Treatment Publishing DTD v0 20100105//EN" "tax-treatment-NSO.dtd">
<tp:taxon-treatment xmlns:tp="http://www.plazi.org/taxpub"><tp:treatment-meta><kwd-group><label>Taxon classification</label><kwd><named-content content-type="kingdom">Animalia</named-content></kwd><kwd><named-content content-type="order">Mesogastropoda</named-content></kwd><kwd><named-content content-type="family">Diplommatinidae</named-content></kwd></kwd-group><mixed-citation publication-type="journal"><person-group><name><surname>Neubert</surname><given-names>Eike</given-names></name><name><surname>Bouchet</surname><given-names>Philippe</given-names></name></person-group><article-title>The <tp:taxon-name><tp:taxon-name-part taxon-name-part-type="family">Diplommatinidae</tp:taxon-name-part></tp:taxon-name> of Fiji – a hotspot of Pacific land snail biodiversity (<tp:taxon-name><tp:taxon-name-part taxon-name-part-type="subclass">Caenogastropoda</tp:taxon-name-part></tp:taxon-name>, <tp:taxon-name><tp:taxon-name-part taxon-name-part-type="superfamily">Cyclophoroidea</tp:taxon-name-part></tp:taxon-name>)</article-title><source>Zookeys</source><day>16</day><month>3</month><year>2015</year><volume>2015</volume><issue>487</issue><fpage>1</fpage><lpage>85</lpage><pub-id pub-id-type="doi">10.3897/zookeys.487.8463</pub-id></mixed-citation></tp:treatment-meta><tp:nomenclature><tp:taxon-name>
                        <tp:taxon-name-part taxon-name-part-type="genus">Palaina</tp:taxon-name-part>
                        <tp:taxon-name-part taxon-name-part-type="species">sulcata</tp:taxon-name-part>
                        <object-id xmlns:xlink="http://www.w3.org/1999/xlink" content-type="zoobank" xlink:type="simple">http://zoobank.org/6880C433-4964-4CF7-951F-513785C510D6</object-id>
                    </tp:taxon-name><tp:taxon-status xmlns:xlink="http://www.w3.org/1999/xlink" xlink:type="simple">sp. n.</tp:taxon-status><xref ref-type="fig" rid="F40">Figs 113–115</xref></tp:nomenclature><tp:treatment-sec sec-type="Type material"><title>Type material.</title><p>Holotype MNHN IM-2000-27463, paratypes MNHN/31 IM-2000-27464, NMBE 516866/5. — Viti Levu, Wailotua karst, 50–80 m, rainforest, <named-content xmlns:xlink="http://www.w3.org/1999/xlink" content-type="dwc:verbatimCoordinates" xlink:type="simple">-17.7582 178.4166</named-content>, leg. Bouchet, 25–27.08.1998.</p></tp:treatment-sec><tp:treatment-sec sec-type="Material"><title>Material.</title><p>Viti Levu, Waivisa karst, 50–80 m, rainforest, <named-content xmlns:xlink="http://www.w3.org/1999/xlink" content-type="dwc:verbatimCoordinates" xlink:type="simple">-17.6879 178.4033</named-content>, leg. Bouchet, 27.08.1998, MNHN/21, NMBE 516901/3; Viti Levu, Wailotua karst, <!--PageBreak-->near summit Uluitova, 370–390 m, rainforest, <named-content xmlns:xlink="http://www.w3.org/1999/xlink" content-type="dwc:verbatimCoordinates" xlink:type="simple">-17.7582 178.4166</named-content>, leg. Bouchet, 28.08.1998, MNHN/1.</p></tp:treatment-sec><tp:treatment-sec sec-type="Etymology"><title>Etymology.</title><p>Latin adjective <italic>sulcatus</italic>, -<italic>a</italic>, -<italic>um</italic> = with a furrow.</p></tp:treatment-sec><tp:treatment-sec sec-type="Diagnosis"><title>Diagnosis.</title><p>Shell sinistral, small broadly oval, yellow to greenish, bulb reduced, aperture with a large horizontal columellaris, a strong palatalis corresponding to a deep furrow on the dorsal side of the last whorl, elongated parietalis present.</p></tp:treatment-sec><tp:treatment-sec sec-type="Description"><title>Description.</title><p>Shell sinistral, small to medium sized, broadly oval, faintly yellow to greenish; protoconch acute, granulated; last whorl not constricted, ascending; bulb reduced; umbilicus closed, periomphalum narrow; sculpture of teleoconch whorls with widely spaced ribs, area above the aperture almost smooth; aperture subquadrate, with a double lip, and two ear-like processes on the upper edges of the peristome; adhered to the last whorl; aperture with a large horizontal columellaris in a central position; internally, columellaris forming a large horizontal lamella of approximately one whorl, slightly bent upwards towards its end; opposite a strong palatalis corresponding to a deep furrow on the dorsal side of the last whorl; an elongated parietalis and a faint bulb lamella present.</p><p>Operculum corneous, outer surface with indistinct concentric lamellae and a single, short raised lamella; internal surface concave, smooth, OD = 0.66.</p><!--PageBreak--></tp:treatment-sec><tp:treatment-sec sec-type="Measurements"><title>Measurements.</title><p>Holotype (Fig. <xref ref-type="fig" rid="F40">113</xref>): H = 3.13; D = 1.92; PH = 1.31; PD = 1.38; W = 5.</p><fig id="F40" position="float" orientation="portrait"><label>Figures 113–115.</label><caption><p><italic><tp:taxon-name><tp:taxon-name-part taxon-name-part-type="genus">Palaina</tp:taxon-name-part> <tp:taxon-name-part taxon-name-part-type="species">sulcata</tp:taxon-name-part></tp:taxon-name></italic> sp. n. <bold>113</bold> Holotype MNHN IM-2000-27463, Viti Levu, Wailotua karst, 50–80 m, H = 3.13 mm <bold>114</bold> paratype, last whorl opened to show internal lamellae (enlarged, not to scale. <bold>115</bold> operculum <bold>115a</bold> inner surface <bold>115b</bold> outer surface. Figure 113 ×10, Figure 115 ×40 magnification.</p></caption><graphic xmlns:xlink="http://www.w3.org/1999/xlink" xlink:href="zookeys-487-001-g040.jpg" position="float" orientation="portrait" xlink:type="simple" id="oo_40027.jpg"/></fig></tp:treatment-sec><tp:treatment-sec sec-type="Distribution"><title>Distribution</title><p>(Fig. <xref ref-type="fig" rid="F46">170</xref>). Eastern Viti Levu.</p></tp:treatment-sec><tp:treatment-sec sec-type="Remarks"><title>Remarks.</title><p><italic><tp:taxon-name><tp:taxon-name-part taxon-name-part-type="genus">Palaina</tp:taxon-name-part> <tp:taxon-name-part taxon-name-part-type="species">sulcata</tp:taxon-name-part></tp:taxon-name></italic> sp. n. is unmistakable for its columellaris, which is unique among all Fiji diplommatinids, because it is formed like a classical columellaris, i.e. a horizontal lamella running into the interior of the shell twisting around the columella. The columella itself is not transformed. Another unique feature is the strong palatalis with the corresponding furrow in the last whorl.</p><p><italic><tp:taxon-name><tp:taxon-name-part taxon-name-part-type="genus">Palaina</tp:taxon-name-part> <tp:taxon-name-part taxon-name-part-type="species">sulcata</tp:taxon-name-part></tp:taxon-name></italic> sp. n. is provisionally placed in <italic><tp:taxon-name><tp:taxon-name-part taxon-name-part-type="genus">Palaina</tp:taxon-name-part></tp:taxon-name></italic>, because there is no bulb formation in <italic><tp:taxon-name><tp:taxon-name-part taxon-name-part-type="genus">Diancta</tp:taxon-name-part></tp:taxon-name></italic>, but a constriction of the last whorl, and the columella is usually transformed to form a columellar plate, not present here in <italic><tp:taxon-name><tp:taxon-name-part taxon-name-part-type="genus">Palaina</tp:taxon-name-part> <tp:taxon-name-part taxon-name-part-type="species">sulcata</tp:taxon-name-part></tp:taxon-name></italic>.</p></tp:treatment-sec><tp:treatment-sec><!--Section generated to contain objects referenced in tp:taxon-treatment.--><fig id="F46" position="float" orientation="portrait"><label>Figure 170.</label><caption><p>Species diversity of <tp:taxon-name><tp:taxon-name-part taxon-name-part-type="family">Diplommatinidae</tp:taxon-name-part></tp:taxon-name> on Viti Levu. <bold>1</bold> <italic><tp:taxon-name><tp:taxon-name-part taxon-name-part-type="genus">Diancta</tp:taxon-name-part> <tp:taxon-name-part taxon-name-part-type="species">aurea</tp:taxon-name-part></tp:taxon-name></italic> sp. n. <bold>2</bold> <italic><tp:taxon-name><tp:taxon-name-part taxon-name-part-type="genus">Diancta</tp:taxon-name-part> <tp:taxon-name-part taxon-name-part-type="species">aurita</tp:taxon-name-part></tp:taxon-name></italic> sp. n. <bold>3</bold> <italic><tp:taxon-name><tp:taxon-name-part taxon-name-part-type="genus">Diancta</tp:taxon-name-part> <tp:taxon-name-part taxon-name-part-type="species">basiplana</tp:taxon-name-part></tp:taxon-name></italic> sp. n. <bold>4</bold> <italic><tp:taxon-name><tp:taxon-name-part taxon-name-part-type="genus">Diancta</tp:taxon-name-part> <tp:taxon-name-part taxon-name-part-type="species">controversa</tp:taxon-name-part></tp:taxon-name></italic> sp. n. <bold>5</bold> <italic><tp:taxon-name><tp:taxon-name-part taxon-name-part-type="genus">Diancta</tp:taxon-name-part> <tp:taxon-name-part taxon-name-part-type="species">densecostulata</tp:taxon-name-part></tp:taxon-name></italic> sp. n. <bold>6</bold> <italic><tp:taxon-name><tp:taxon-name-part taxon-name-part-type="genus">Diancta</tp:taxon-name-part> <tp:taxon-name-part taxon-name-part-type="species">dextra</tp:taxon-name-part></tp:taxon-name></italic> sp. n. <bold>7</bold> <italic><tp:taxon-name><tp:taxon-name-part taxon-name-part-type="genus">Diancta</tp:taxon-name-part> <tp:taxon-name-part taxon-name-part-type="species">dilatata</tp:taxon-name-part></tp:taxon-name></italic> sp. n. <bold>8</bold> <italic><tp:taxon-name><tp:taxon-name-part taxon-name-part-type="genus">Diancta</tp:taxon-name-part> <tp:taxon-name-part taxon-name-part-type="species">distorta</tp:taxon-name-part></tp:taxon-name></italic> sp. n. <bold>9</bold> <italic><tp:taxon-name><tp:taxon-name-part taxon-name-part-type="genus">Diancta</tp:taxon-name-part> <tp:taxon-name-part taxon-name-part-type="species">martensi</tp:taxon-name-part></tp:taxon-name></italic> (H. Adams, 1866), comb. n. <bold>10</bold> <italic><tp:taxon-name><tp:taxon-name-part taxon-name-part-type="genus">Diancta</tp:taxon-name-part> <tp:taxon-name-part taxon-name-part-type="species">pulchella</tp:taxon-name-part></tp:taxon-name></italic> sp. n. <bold>11</bold> <italic><tp:taxon-name><tp:taxon-name-part taxon-name-part-type="genus">Diancta</tp:taxon-name-part> <tp:taxon-name-part taxon-name-part-type="species">rotunda</tp:taxon-name-part></tp:taxon-name></italic> sp. n. <bold>12</bold> <italic><tp:taxon-name><tp:taxon-name-part taxon-name-part-type="genus">Diancta</tp:taxon-name-part> <tp:taxon-name-part taxon-name-part-type="species">subquadrata</tp:taxon-name-part></tp:taxon-name></italic> sp. n. <bold>13</bold> <italic><tp:taxon-name><tp:taxon-name-part taxon-name-part-type="genus">Diancta</tp:taxon-name-part> <tp:taxon-name-part taxon-name-part-type="species">trilamellata</tp:taxon-name-part></tp:taxon-name></italic> sp. n. <bold>14</bold> <italic><tp:taxon-name><tp:taxon-name-part taxon-name-part-type="genus">Moussonia</tp:taxon-name-part> <tp:taxon-name-part taxon-name-part-type="species">barkeri</tp:taxon-name-part></tp:taxon-name></italic> sp. n. <bold>15</bold> <italic><tp:taxon-name><tp:taxon-name-part taxon-name-part-type="genus">Moussonia</tp:taxon-name-part> <tp:taxon-name-part taxon-name-part-type="species">obesa</tp:taxon-name-part></tp:taxon-name></italic> sp. n. <bold>16</bold> <italic><tp:taxon-name><tp:taxon-name-part taxon-name-part-type="genus">Moussonia</tp:taxon-name-part> <tp:taxon-name-part taxon-name-part-type="species">uncinata</tp:taxon-name-part></tp:taxon-name></italic> sp. n. <bold>17</bold> <italic><tp:taxon-name><tp:taxon-name-part taxon-name-part-type="genus">Moussonia</tp:taxon-name-part> <tp:taxon-name-part taxon-name-part-type="species">vitiana</tp:taxon-name-part></tp:taxon-name></italic> (Mousson, 1870) <bold>18</bold> <italic><tp:taxon-name><tp:taxon-name-part taxon-name-part-type="genus">Moussonia</tp:taxon-name-part> <tp:taxon-name-part taxon-name-part-type="species">vitianoides</tp:taxon-name-part></tp:taxon-name></italic> sp. n. <bold>19</bold> <italic><tp:taxon-name><tp:taxon-name-part taxon-name-part-type="genus">Palaina</tp:taxon-name-part> <tp:taxon-name-part taxon-name-part-type="species">flammulata</tp:taxon-name-part></tp:taxon-name></italic> sp. n. <bold>20</bold> <italic><tp:taxon-name><tp:taxon-name-part taxon-name-part-type="genus">Palaina</tp:taxon-name-part> <tp:taxon-name-part taxon-name-part-type="species">glabella</tp:taxon-name-part></tp:taxon-name></italic> sp. n. <bold>21</bold> <italic><tp:taxon-name><tp:taxon-name-part taxon-name-part-type="genus">Palaina</tp:taxon-name-part> <tp:taxon-name-part taxon-name-part-type="species">godeffroyana</tp:taxon-name-part></tp:taxon-name></italic> (Mousson, 1870) <bold>22</bold> <italic><tp:taxon-name><tp:taxon-name-part taxon-name-part-type="genus">Palaina</tp:taxon-name-part> <tp:taxon-name-part taxon-name-part-type="species">kitteli</tp:taxon-name-part></tp:taxon-name></italic> sp. n. <bold>23</bold> <italic><tp:taxon-name><tp:taxon-name-part taxon-name-part-type="genus">Palaina</tp:taxon-name-part> <tp:taxon-name-part taxon-name-part-type="species">labeosa</tp:taxon-name-part></tp:taxon-name></italic> sp. n. <bold>24</bold> <italic><tp:taxon-name><tp:taxon-name-part taxon-name-part-type="genus">Palaina</tp:taxon-name-part> <tp:taxon-name-part taxon-name-part-type="species">parietalis</tp:taxon-name-part></tp:taxon-name></italic> sp. n. <bold>25</bold> <italic><tp:taxon-name><tp:taxon-name-part taxon-name-part-type="genus">Palaina</tp:taxon-name-part> <tp:taxon-name-part taxon-name-part-type="species">pomatiaeformis</tp:taxon-name-part></tp:taxon-name></italic> (Mousson, 1870) <bold>26</bold> <italic><tp:taxon-name><tp:taxon-name-part taxon-name-part-type="genus">Palaina</tp:taxon-name-part> <tp:taxon-name-part taxon-name-part-type="species">subregularis</tp:taxon-name-part></tp:taxon-name></italic> (Mousson, 1870) <bold>27</bold> <italic><tp:taxon-name><tp:taxon-name-part taxon-name-part-type="genus">Palaina</tp:taxon-name-part> <tp:taxon-name-part taxon-name-part-type="species">sulcata</tp:taxon-name-part></tp:taxon-name></italic> sp. n. <bold>28</bold> <italic><tp:taxon-name><tp:taxon-name-part taxon-name-part-type="genus">Palaina</tp:taxon-name-part> <tp:taxon-name-part taxon-name-part-type="species">truncata</tp:taxon-name-part></tp:taxon-name></italic> sp. n. <bold>29</bold> <italic><tp:taxon-name><tp:taxon-name-part taxon-name-part-type="genus">Palaina</tp:taxon-name-part> <tp:taxon-name-part taxon-name-part-type="species">tuberosissima</tp:taxon-name-part></tp:taxon-name></italic> sp. n.</p></caption><graphic xmlns:xlink="http://www.w3.org/1999/xlink" xlink:href="zookeys-487-001-g046.jpg" position="float" orientation="portrait" xlink:type="simple" id="oo_40033.jpg"/></fig></tp:treatment-sec></tp:taxon-treatment>
